# Supplementary material for: The haustorial transcriptome of the cucurbit pathogen Podosphaera xanthii reveals new insights into the biotrophy and pathogenesis of powdery mildew fungi
Source: BMC Genomics. 2019 Jul 4;20:543. doi: 10.1186/s12864-019-5938-0 (PMC6611051; doi:10.1186/s12864-019-5938-0)
Supplement: Supplementary file 2 — Table S2. Full annotation of P. xanthii haustorial and epiphytic transcriptomes. Table S3. Comparison of haustorial and epiphytic GO terms performed by Venn diagram. Table S4. Non-redundant GO terms related to biological processes specific to P. xanthii haustoria obtained by REVIGO. Table S5. Top 50 expressed unigenes in P. xanthii haustoria. Table S6. Non-redundant GO terms related to biological processes of the top 50 expressed haustorial unigenes obtained by REVIGO. Table S7. Top 50 expressed ncRNAs in P. xanthii haustorial transcriptome. Table S8. Subcellular localization analysis of haustorial and epiphytic candidate secreted proteins of P. xanthii performed by DeepLoc. Table S9. Annotation of P. xanthii haustorial and epiphytic secretomes. (XLSX 5574 kb) [file 12864_2019_5938_MOESM2_ESM.xlsx]

## Sheet: Table S2 haustorial
Query_id	fasta_length	Subject_id	db_name	Status	e_value	p_ident	s_length	protein_length	Warning_msgs	frame	ORF_start	ORF_end	s_start	s_end	Description	go_id	go_description	kegg_id	interpro_id	interpro_description	ec_id	pfam_id	pfam_description	unipathway_id
Pxanthii_hau_4037	151	C4QXX8	sp_fungi	Internal Sure	0.14	58.82	190	50	your sequence is shorter than subject: 50 - 707 Distance to subject end: 211 aas, not enough to search stop codon your sequence is shorter than subject: 50 - 773 Distance to subject end: 89 aas, not enough to search stop codon your sequence is shorter than subject: 51 - 236 Unexpected stop codon in the beginning of your sequence, Unexpected STOP codon at 3' end. Distance to subject end: 270 aas, …	2	38	187	113	129	sp=Altered inheritance of mitochondria protein 41, mitochondrial Komagataella phaffii (strain GS115 / ATCC 20864) (Yeast) (Pichia pastoris)	GO:0005739;GO:0016884	C:mitochondrion;F:carbon-nitrogen ligase activity, with glutamine as amido-N-donor	ppa:PAS_chr1-4_0267	IPR003789;IPR019004	Asn/Gln_tRNA_amidoTrfrase-rel;Uncharacterised_YOR215C_mit	-	PF09424	F	-
Pxanthii_hau_4051	261	A0A0B1P9Q4	tr_fungi	Internal Sure	5e-21	63.64	282	87	Unexpected STOP codon at 3' end. Distance to subject end: 459 aas, your sequence is shorter than subject: 39 - 546 W2: There is no M at the beginning, Unexpected STOP codon at 3' end. Distance to subject end: 190 aas, your sequence is shorter than subject: 38 - 251 Distance to subject end: 48 aas, not enough to search stop codon your sequence is shorter than subject: 50 - 680 Distance to subject …	2	62	322	137	202	sp=Uncharacterized protein Uncinula necator (Grape powdery mildew)	-	-	-	-	-	-	-	-	-
Pxanthii_hau_4121	151	P0CX50	sp_fungi	N_terminal Putative	3e-20	77.55	186	50	Distance to subject end: 162 aas, not enough to search stop codon your sequence is shorter than subject: 50 - 468 Distance to subject end: 162 aas, not enough to search stop codon your sequence is shorter than subject: 50 - 465 W2: There is no M at the beginning, Distance to subject end: 414 aas, not enough to search stop codon your sequence is shorter than subject: 50 - 477 Unexpected STOP codon…	2	2	151	12	60	sp=60S ribosomal protein L18-B Saccharomyces cerevisiae (strain ATCC 204508 / S288c) (Baker's yeast)	GO:0022625;GO:0003723;GO:0003735;GO:0002181;GO:0006412	C:cytosolic large ribosomal subunit;F:RNA binding;F:structural constituent of ribosome;P:cytoplasmic translation;P:translation	sce:YNL301C;sce:YOL120C	IPR000039;IPR021131;IPR021132	Ribosomal_L18e;Ribosomal_L18e/L15P;Ribosomal_L18e_CS	-	PF17135	F	-
Pxanthii_hau_4140	151	A6QVE8	tr_fungi	Internal Sure	3e-21	87.76	134	50	Selected protein is the only available option, Distance to subject end: 431 aas, not enough to search stop codon your sequence is shorter than subject: 50 - 733 Distance to subject end: 292 aas, not enough to search stop codon your sequence is shorter than subject: 50 - 397 Unexpected STOP codon at 3' end. Distance to subject end: 445 aas, your sequence is shorter than subject: 44 - 1181 Distance…	3	3	152	58	106	sp=Uncharacterized protein Ajellomyces capsulatus (strain NAm1 / WU24) (Darling's disease fungus) (Histoplasma capsulatum)	GO:0005832;GO:0005524;GO:0006457	C:chaperonin-containing T-complex;F:ATP binding;P:protein folding	aje:HCAG_01355	IPR017998;IPR002423;IPR027413	Chaperone_TCP-1;Cpn60/TCP-1;GROEL-like_equatorial	-	PF00118	F	-
Pxanthii_hau_4141	151	Q9UU90	sp_fungi	Internal Sure	1e-12	61.36	139	51	Distance to subject end: 992 aas, not enough to search stop codon your sequence is shorter than subject: 51 - 1690 Distance to subject end: 235 aas, not enough to search stop codon your sequence is shorter than subject: 50 - 462 Distance to subject end: 51 aas, not enough to search stop codon your sequence is shorter than subject: 50 - 321 Distance to subject end: 1612 aas, not enough to search s…	1	19	171	50	93	sp=Ribonuclease P/MRP protein subunit POP5 Schizosaccharomyces pombe (strain 972 / ATCC 24843) (Fission yeast)	GO:0005783;GO:0005655;GO:0000172;GO:0004526;GO:0009249;GO:0006364;GO:0008033	C:endoplasmic reticulum;C:nucleolar ribonuclease P complex;C:ribonuclease MRP complex;F:ribonuclease P activity;P:protein lipoylation;P:rRNA processing;P:tRNA processing	spo:SPCC830.09c	IPR016819;IPR002759	RNase_P/MRP_POP5;RNase_P/MRP_subunit	EC:3.1.26.5	PF01900	F	-
Pxanthii_hau_4178	151	Q4WZ11	sp_fungi	Internal Sure	0.48	52.38	87	51	Distance to subject end: 1105 aas, not enough to search stop codon your sequence is shorter than subject: 91 - 1229 Unexpected STOP codon at 3' end. Distance to subject end: 220 aas, your sequence is shorter than subject: 26 - 1217 Unexpected stop codon in the beginning of your sequence, Unexpected STOP codon at 3' end. Distance to subject end: 596 aas, your sequence is shorter than subject: 26 -…	1	25	177	44	64	sp=Elastase inhibitor AFUEI Neosartorya fumigata (strain ATCC MYA-4609 / Af293 / CBS 101355 / FGSC A1100) (Aspergillus fumigatus)	GO:0005576;GO:0004857;GO:0004867	C:extracellular region;F:enzyme inhibitor activity;F:serine-type endopeptidase inhibitor activity	afm:AFUA_3G14940	IPR021719	Prot_inh_I78	-	PF11720	F	-
Pxanthii_hau_4286	151	P59670	sp_fungi	Internal Sure	0.99	52.63	155	50	Distance to subject end: 815 aas, not enough to search stop codon your sequence is shorter than subject: 51 - 1373 Distance to subject end: 601 aas, not enough to search stop codon your sequence is shorter than subject: 51 - 1220 Distance to subject end: 83 aas, not enough to search stop codon your sequence is shorter than subject: 50 - 375 Distance to subject end: 235 aas, not enough to search s…	2	53	202	37	55	sp=Mitochondrial import inner membrane translocase subunit tim17 Neurospora crassa (strain ATCC 24698 / 74-OR23-1A / CBS 708.71 / DSM 1257 / FGSC 987)	GO:0031305;GO:0005744;GO:0015450;GO:0030150	C:integral component of mitochondrial inner membrane;C:mitochondrial inner membrane presequence translocase complex;F:P-P-bond-hydrolysis-driven protein transmembrane transporter activity;P:protein import into mitochondrial matrix	ncr:NCU05623	IPR005678;IPR003397	Tim17;Tim17/Tim22/Tim23/PMP24	-	PF02466	F	-
Pxanthii_hau_4294	1553	A8U3S6	tr_fungi	Internal Sure	0	61.84	1224	517	Distance to subject end: 71 aas, not enough to search stop codon your sequence is shorter than subject: 50 - 456 Distance to subject end: 809 aas, not enough to search stop codon your sequence is shorter than subject: 50 - 1480 Distance to subject end: 218 aas, not enough to search stop codon your sequence is shorter than subject: 51 - 520 Distance to subject end: 218 aas, not enough to search st…	3	99	1649	128	604	sp=TE3 Blumeria graminis f. sp. hordei (Barley powdery mildew) (Oidium monilioides f. sp. hordei)	GO:0003676;GO:0015074	F:nucleic acid binding;P:DNA integration	-	IPR025724;IPR001584;IPR012337;IPR013103	GAG-pre-integrase_dom;Integrase_cat-core;RNaseH-like_dom;RVT_2	-	PF13976;PF00665;PF07727	F;F;F	-
Pxanthii_hau_4351	152	A0A0B1P5B6	tr_fungi	Internal Sure	4e-12	61.36	189	51	Distance to subject end: 3234 aas, not enough to search stop codon your sequence is shorter than subject: 50 - 6906 Distance to subject end: 844 aas, not enough to search stop codon your sequence is shorter than subject: 50 - 3935 Distance to subject end: 1038 aas, not enough to search stop codon your sequence is shorter than subject: 50 - 4401 Distance to subject end: 1303 aas, not enough to sea…	2	2	154	139	182	sp=Uncharacterized protein Uncinula necator (Grape powdery mildew)	-	-	-	-	-	-	-	-	-
Pxanthii_hau_4365	186	A8QET4	tr_fungi	N_terminal Sure	0	57.14	0	60	ERROR#3, Sequence has a lot of errors or reference protein is too different Unexpected STOP codon at 3' end. Distance to subject end: 31 aas, not enough to search stop codon your sequence is shorter than subject: 51 - 1564 Distance to subject end: 13 aas, not enough to search stop codon your sequence is shorter than subject: 51 - 662 Overlapping hits, possible frame ERROR between 184 and 27, Fram…	3	12	191	1	63	sp=Uncharacterized protein Malassezia globosa (strain ATCC MYA-4612 / CBS 7966) (Dandruff-associated fungus)	-	-	mgl:MGL_4286	-	-	-	-	-	-
Pxanthii_hau_4384	151	P25694	sp_fungi	Internal Sure	0	52.94	0	51	Unexpected STOP codon at 3' end. Distance to subject end: 515 aas, your sequence is shorter than subject: 48 - 621 Distance to subject end: 1 aas, not enough to search stop codon your sequence is shorter than subject: 50 - 1336 Distance to subject end: 244 aas, not enough to search stop codon your sequence is shorter than subject: 50 - 560 Distance to subject end: 244 aas, not enough to search st…	1	2	154	569	619	sp=Cell division control protein 48 Saccharomyces cerevisiae (strain ATCC 204508 / S288c) (Baker's yeast)	GO:0036266;GO:0005829;GO:0000837;GO:0005789;GO:0000839;GO:0005634;GO:1990112;GO:0034098;GO:0005524;GO:0016887;GO:0008599;GO:0043130;GO:0046034;GO:0071629;GO:0016320;GO:0071712;GO:0030433;GO:0016236;GO:0072671;GO:0051228;GO:0051974;GO:0070651;GO:0071630;GO:0034727;GO:2001168;GO:1900182;GO:0043161;GO:0030970;GO:0034517;GO:1990116;GO:1990171;GO:0031134	C:Cdc48p-Npl4p-Vms1p AAA ATPase complex;C:cytosol;C:Doa10p ubiquitin ligase complex;C:endoplasmic reticulum membrane;C:Hrd1p ubiquitin ligase ERAD-L complex;C:nucleus;C:RQC complex;C:VCP-NPL4-UFD1 AAA ATPase complex;F:ATP binding;F:ATPase activity;F:protein phosphatase type 1 regulator activity;F:ubiquitin binding;P:ATP metabolic process;P:cytoplasm-associated proteasomal ubiquitin-dependent prot…	sce:YDL126C	IPR003593;IPR005938;IPR009010;IPR003959;IPR003960;IPR004201;IPR029067;IPR003338;IPR027417;IPR015415	AAA+_ATPase;AAA_ATPase_CDC48;Asp_de-COase-like_dom;ATPase_AAA_core;ATPase_AAA_CS;Cdc48_dom2;CDC48_domain_2-like;CDC4_N-term_subdom;P-loop_NTPase;Vps4_C	-	PF00004;PF02933;PF02359;PF09336	F;F;F;F	-
Pxanthii_hau_4397	185	Q8TGT9	sp_fungi	N_terminal Putative	0.055	47.83	53	62	W2: There is no M at the beginning, Distance to subject end: 21 aas, not enough to search stop codon Selected protein is the only available option,	1	1	186	8	30	sp=Uncharacterized protein YGR146C-A Saccharomyces cerevisiae (strain ATCC 204508 / S288c) (Baker's yeast)	GO:0016021	C:integral component of membrane	sce:YGR146C-A	-	-	-	-	-	-
Pxanthii_hau_4424	229	A0A0B1P6Y2	tr_fungi	Internal Sure	8e-16	57.14	228	76	Unexpected stop codon in the beginning of your sequence, Unexpected STOP codon at 3' end. Distance to subject end: 657 aas, your sequence is shorter than subject: 88 - 803 Distance to subject end: 461 aas, not enough to search stop codon your sequence is shorter than subject: 51 - 724 Distance to subject end: 461 aas, not enough to search stop codon your sequence is shorter than subject: 51 - 724…	2	38	265	74	136	sp=Uncharacterized protein Uncinula necator (Grape powdery mildew)	-	-	-	-	-	-	-	-	-
Pxanthii_hau_4530	151	A0A168M1S8	tr_fungi	N_terminal Putative	0.1	48.65	182	50	Unexpected STOP codon at 3' end. Distance to subject end: 157 aas, your sequence is shorter than subject: 37 - 219 Unexpected STOP codon in 5 prime region, Distance to subject end: 159 aas, not enough to search stop codon your sequence is shorter than subject: 29 - 204 Unexpected STOP codon in 5 prime region, Unexpected STOP codon at 3' end. Distance to subject end: 134 aas, your sequence is shor…	3	3	152	14	47	sp=Uncharacterized protein Absidia glauca (Pin mould)	-	-	-	-	-	-	-	-	-
Pxanthii_hau_4532	151	A0A0F7ZEY2	tr_fungi	N_terminal Putative	1e-22	84	151	50	W2: There is no M at the beginning, Distance to subject end: 99 aas, not enough to search stop codon your sequence is shorter than subject: 50 - 151 Selected protein is the only available option,	2	2	151	3	52	sp=Uncharacterized protein Hirsutella minnesotensis 3608.	-	-	-	IPR000477	RT_dom	-	PF00078	F	-
Pxanthii_hau_4540	151	Q9USR7	sp_fungi	N_terminal Sure	2e-07	58.97	74	38	your sequence is shorter than subject: 50 - 342 Distance to subject end: 285 aas, not enough to search stop codon your sequence is shorter than subject: 38 - 343 Distance to subject end: 246 aas, not enough to search stop codon your sequence is shorter than subject: 50 - 384 Unexpected STOP codon at 3' end. Distance to subject end: 281 aas, your sequence is shorter than subject: 39 - 393 Unexpect…	2	38	151	1	39	sp=60S ribosomal protein L38-1 Schizosaccharomyces pombe (strain 972 / ATCC 24843) (Fission yeast)	GO:0005829;GO:0022625;GO:0003723;GO:0003735;GO:0002181;GO:0022618;GO:0006412	C:cytosol;C:cytosolic large ribosomal subunit;F:RNA binding;F:structural constituent of ribosome;P:cytoplasmic translation;P:ribonucleoprotein complex assembly;P:translation	spo:SPBC577.02	IPR002675	Ribosomal_L38e	-	PF01781	F	-
Pxanthii_hau_4551	151	A0A146HGK3	tr_fungi	Internal Sure	0.024	54.55	130	50	Distance to subject end: 245 aas, not enough to search stop codon your sequence is shorter than subject: 50 - 473 W2: There is no M at the beginning, Distance to subject end: 157 aas, not enough to search stop codon your sequence is shorter than subject: 51 - 219 W2: There is no M at the beginning, Distance to subject end: 159 aas, not enough to search stop codon your sequence is shorter than sub…	2	53	202	63	95	sp=Preprotein translocase subunit SecE Mycena chlorophos.	GO:0016021;GO:0005622;GO:0015450;GO:0009306;GO:0006605	C:integral component of membrane;C:intracellular;F:P-P-bond-hydrolysis-driven protein transmembrane transporter activity;P:protein secretion;P:protein targeting	-	IPR022943;IPR005807;IPR001901	SecE;SecE_bac;Translocase_SecE/Sec61-g	-	PF00584	F	-
Pxanthii_hau_4591	151	Q9UTL0	sp_fungi	Internal Sure	1	52.38	179	50	Distance to subject end: 256 aas, not enough to search stop codon your sequence is shorter than subject: 51 - 613 your sequence is shorter than subject: 51 - 1723 Distance to subject end: 320 aas, not enough to search stop codon your sequence is shorter than subject: 51 - 479 Distance to subject end: 240 aas, not enough to search stop codon your sequence is shorter than subject: 51 - 536 Distance…	3	15	164	23	43	sp=MIP18 family protein C144.16 Schizosaccharomyces pombe (strain 972 / ATCC 24843) (Fission yeast)	GO:0005737;GO:0005829;GO:0005634;GO:0007059;GO:0016226	C:cytoplasm;C:cytosol;C:nucleus;P:chromosome segregation;P:iron-sulfur cluster assembly	spo:SPAC144.16	IPR002744	DUF59	-	PF01883	F	-
Pxanthii_hau_4764	496	A0A0B1P9G1	tr_fungi	Internal Sure	3e-48	69.57	322	166	Distance to subject end: 324 aas, not enough to search stop codon your sequence is shorter than subject: 51 - 483 Distance to subject end: 712 aas, not enough to search stop codon your sequence is shorter than subject: 50 - 1079 Overlapping hits, possible frame ERROR between 65 and 53, Unexpected STOP codon at 3' end. Distance to subject end: 563 aas, your sequence is shorter than subject: 47 - 7…	1	1	498	115	227	sp=Uncharacterized protein Uncinula necator (Grape powdery mildew)	-	-	-	-	-	-	-	-	-
Pxanthii_hau_4765	152	B5FVI0	sp_fungi	Internal Sure	0.74	57.89	99	51	Distance to subject end: 1060 aas, not enough to search stop codon your sequence is shorter than subject: 50 - 1503 Distance to subject end: 559 aas, not enough to search stop codon your sequence is shorter than subject: 51 - 716 Unexpected stop codon in the beginning of your sequence, Distance to subject end: 254 aas, not enough to search stop codon your sequence is shorter than subject: 50 - 48…	2	74	226	45	63	sp=Ubiquitin-related modifier 1 Yarrowia lipolytica (strain CLIB 122 / E 150) (Yeast) (Candida lipolytica)	GO:0005829;GO:0031386;GO:0007114;GO:0034599;GO:0001403;GO:0032447;GO:0002143	C:cytosol;F:protein tag;P:cell budding;P:cellular response to oxidative stress;P:invasive growth in response to glucose limitation;P:protein urmylation;P:tRNA wobble position uridine thiolation	yli:YALI0E19481g	IPR012675;IPR016155;IPR015221	Beta-grasp_dom;Mopterin_synth/thiamin_S_b;Urm1	-	PF09138	F	UPA00988
Pxanthii_hau_4778	155	V5EA72	tr_fungi	N_terminal Putative	0.047	56.52	77	31	Selected protein is the only available option, Distance to subject end: 216 aas, not enough to search stop codon your sequence is shorter than subject: 75 - 391 Distance to subject end: 216 aas, not enough to search stop codon your sequence is shorter than subject: 75 - 391 Distance to subject end: 216 aas, not enough to search stop codon your sequence is shorter than subject: 75 - 352 Distance t…	3	63	155	27	49	sp=Uncharacterized protein Kalmanozyma brasiliensis (strain GHG001) (Yeast) (Pseudozyma brasiliensis)	GO:0003676;GO:0008270	F:nucleic acid binding;F:zinc ion binding	-	IPR001878	Znf_CCHC	-	PF00098	F	-
Pxanthii_hau_4798	163	D5GE59	sp_fungi	Internal Sure	0.23	57.89	173	55	Distance to subject end: 515 aas, not enough to search stop codon your sequence is shorter than subject: 51 - 827 Unexpected stop codon in the beginning of your sequence, Unexpected STOP codon at 3' end. Distance to subject end: 23 aas, your sequence is shorter than subject: 20 - 366 Distance to subject end: 84 aas, not enough to search stop codon your sequence is shorter than subject: 92 - 825 D…	1	106	270	109	127	sp=1,2-dihydroxy-3-keto-5-methylthiopentene dioxygenase Tuber melanosporum (strain Mel28) (Perigord black truffle)	GO:0005737;GO:0005634;GO:0010309;GO:0005506;GO:0019509	C:cytoplasm;C:nucleus;F:acireductone dioxygenase [iron(II)-requiring] activity;F:iron ion binding;P:L-methionine biosynthetic process from methylthioadenosine	tml:GSTUM_00006393001	IPR004313;IPR027496;IPR014710;IPR011051	ARD;ARD_euk;RmlC-like_jellyroll;RmlC_Cupin	EC:1.13.11.54	PF03079	F	UPA00904
Pxanthii_hau_4820	515	A0A0B1P6C2	tr_fungi	N_terminal Sure	3e-22	64.62	189	122	Distance to subject end: 341 aas, not enough to search stop codon your sequence is shorter than subject: 51 - 1168 Distance to subject end: 860 aas, not enough to search stop codon your sequence is shorter than subject: 51 - 1132 Distance to subject end: 1596 aas, not enough to search stop codon your sequence is shorter than subject: 51 - 1985 Distance to subject end: 465 aas, not enough to searc…	1	151	516	1	65	sp=Uncharacterized protein Uncinula necator (Grape powdery mildew)	-	-	-	-	-	-	-	-	-
Pxanthii_hau_4851	162	K2R4C8	tr_fungi	Internal Sure	1e-06	46.15	200	54	Distance to subject end: 185 aas, not enough to search stop codon your sequence is shorter than subject: 51 - 298 Distance to subject end: 201 aas, not enough to search stop codon your sequence is shorter than subject: 51 - 295 Distance to subject end: 407 aas, not enough to search stop codon your sequence is shorter than subject: 50 - 1579 Distance to subject end: 700 aas, not enough to search s…	3	6	167	101	152	sp=Uncharacterized protein Macrophomina phaseolina (strain MS6) (Charcoal rot fungus)	-	-	-	-	-	-	-	-	-
Pxanthii_hau_4857	152	P0CF36	sp_fungi	Internal Sure	0.0001	62.07	145	50	Unexpected stop codon in the beginning of your sequence, Unexpected STOP codon at 3' end. Distance to subject end: 10 aas, your sequence is shorter than subject: 43 - 334 Distance to subject end: 71 aas, not enough to search stop codon your sequence is shorter than subject: 51 - 209 your sequence is shorter than subject: 50 - 372 Unexpected stop codon in the beginning of your sequence, Unexpected…	3	3	152	117	145	sp=Putative uncharacterized protein YPL276W Saccharomyces cerevisiae (strain ATCC 204508 / S288c) (Baker's yeast)	GO:0005829;GO:0008863;GO:0051287;GO:0016616;GO:0042183	C:cytosol;F:formate dehydrogenase (NAD+) activity;F:NAD binding;F:oxidoreductase activity, acting on the CH-OH group of donors, NAD or NADP as acceptor;P:formate catabolic process	-	IPR006139;IPR016040	D-isomer_2_OHA_DH_cat_dom;NAD(P)-bd_dom	-	PF00389	F	-
Pxanthii_hau_4864	152	A0A0B1PAC9	tr_fungi	N_terminal Sure	3e-11	65.79	76	37	Distance to subject end: 106 aas, not enough to search stop codon your sequence is shorter than subject: 51 - 260 Distance to subject end: 210 aas, not enough to search stop codon your sequence is shorter than subject: 50 - 376 Distance to subject end: 210 aas, not enough to search stop codon your sequence is shorter than subject: 50 - 376 Distance to subject end: 339 aas, not enough to search st…	1	43	153	12	49	sp=Uncharacterized protein Uncinula necator (Grape powdery mildew)	-	-	-	-	-	-	-	-	-
Pxanthii_hau_4903	153	A0A0B1PC72	tr_fungi	Internal Sure	2e-06	51.02	151	51	Selected protein is the only available option, Distance to subject end: 103 aas, not enough to search stop codon your sequence is shorter than subject: 57 - 319 Distance to subject end: 103 aas, not enough to search stop codon your sequence is shorter than subject: 57 - 322 Distance to subject end: 98 aas, not enough to search stop codon your sequence is shorter than subject: 57 - 322 Distance to…	1	1	153	90	138	sp=Uncharacterized protein Uncinula necator (Grape powdery mildew)	GO:0003676;GO:0004523	F:nucleic acid binding;F:RNA-DNA hybrid ribonuclease activity	-	IPR012337;IPR002156	RNaseH-like_dom;RNaseH_domain	-	-	-	-
Pxanthii_hau_4916	153	A8U3S6	tr_fungi	Internal Sure	0	60.71	0	51	Distance to subject end: 48 aas, not enough to search stop codon your sequence is shorter than subject: 51 - 236 Distance to subject end: 254 aas, not enough to search stop codon your sequence is shorter than subject: 51 - 2151 Distance to subject end: 296 aas, not enough to search stop codon your sequence is shorter than subject: 51 - 368 Distance to subject end: 282 aas, not enough to search st…	2	68	220	781	808	sp=TE3 Blumeria graminis f. sp. hordei (Barley powdery mildew) (Oidium monilioides f. sp. hordei)	GO:0003676;GO:0015074	F:nucleic acid binding;P:DNA integration	-	IPR025724;IPR001584;IPR012337;IPR013103	GAG-pre-integrase_dom;Integrase_cat-core;RNaseH-like_dom;RVT_2	-	PF13976;PF00665;PF07727	F;F;F	-
Pxanthii_hau_4917	177	A0A0B1P5A2	tr_fungi	Internal Sure	1e-23	74.14	116	59	Distance to subject end: 17 aas, not enough to search stop codon your sequence is shorter than subject: 59 - 116 Selected protein is the only available option,	2	2	178	41	98	sp=Uncharacterized protein Uncinula necator (Grape powdery mildew)	-	-	-	-	-	-	-	-	-
Pxanthii_hau_4931	163	P0CAN9	sp_fungi	N_terminal Putative	0.38	47.83	143	55	Distance to subject end: 1685 aas, not enough to search stop codon your sequence is shorter than subject: 51 - 1921 Distance to subject end: 1290 aas, not enough to search stop codon your sequence is shorter than subject: 50 - 1456 Distance to subject end: 314 aas, not enough to search stop codon your sequence is shorter than subject: 51 - 1025 Distance to subject end: 211 aas, not enough to sear…	1	1	165	21	43	sp=Uncharacterized protein PB1A10.16, mitochondrial Schizosaccharomyces pombe (strain 972 / ATCC 24843) (Fission yeast)	GO:0005739	C:mitochondrion	spo:SPAPB1A10.16	-	-	-	-	-	-
Pxanthii_hau_4952	153	Q9UU90	sp_fungi	N_terminal Sure	0.23	57.89	139	37	Unexpected stop codon in the beginning of your sequence, Unexpected STOP codon at 3' end. Distance to subject end: 148 aas, your sequence is shorter than subject: 8 - 609 Unexpected STOP codon at 3' end. Distance to subject end: 469 aas, your sequence is shorter than subject: 39 - 726 Distance to subject end: 102 aas, not enough to search stop codon your sequence is shorter than subject: 37 - 139…	1	43	153	1	19	sp=Ribonuclease P/MRP protein subunit POP5 Schizosaccharomyces pombe (strain 972 / ATCC 24843) (Fission yeast)	GO:0005783;GO:0005655;GO:0000172;GO:0004526;GO:0009249;GO:0006364;GO:0008033	C:endoplasmic reticulum;C:nucleolar ribonuclease P complex;C:ribonuclease MRP complex;F:ribonuclease P activity;P:protein lipoylation;P:rRNA processing;P:tRNA processing	spo:SPCC830.09c	IPR016819;IPR002759	RNase_P/MRP_POP5;RNase_P/MRP_subunit	EC:3.1.26.5	PF01900	F	-
Pxanthii_hau_4977	156	Q12178	sp_fungi	Internal Sure	0.006	46.15	158	52	Distance to subject end: 22 aas, not enough to search stop codon your sequence is shorter than subject: 51 - 438 Distance to subject end: 654 aas, not enough to search stop codon your sequence is shorter than subject: 51 - 1562 Unexpected STOP codon at 3' end. Distance to subject end: 578 aas, your sequence is shorter than subject: 47 - 1459 Unexpected STOP codon at 3' end. Distance to subject en…	1	1	156	84	109	sp=Cytosine deaminase Saccharomyces cerevisiae (strain ATCC 204508 / S288c) (Baker's yeast)	GO:0004131;GO:0008270;GO:0046087;GO:0019858;GO:0008655;GO:0009451;GO:0044206	F:cytosine deaminase activity;F:zinc ion binding;P:cytidine metabolic process;P:cytosine metabolic process;P:pyrimidine-containing compound salvage;P:RNA modification;P:UMP salvage	sce:YPR062W	IPR016192;IPR002125;IPR016193	APOBEC/CMP_deaminase_Zn-bd;CMP_dCMP_Zn-bd;Cytidine_deaminase-like	EC:3.5.4.1	PF00383	F	UPA00574
Pxanthii_hau_4983	580	A0A0J6EYS8	tr_fungi	N_terminal Putative	5e-24	52.94	114	139	Distance to subject end: 65 aas, not enough to search stop codon your sequence is shorter than subject: 52 - 233 Distance to subject end: 29 aas, not enough to search stop codon your sequence is shorter than subject: 52 - 170 Distance to subject end: 22 aas, not enough to search stop codon your sequence is shorter than subject: 52 - 151 Distance to subject end: 23 aas, not enough to search stop c…	1	166	582	11	95	sp=Ars binding protein 1 Coccidioides posadasii RMSCC 3488.	GO:0003676	F:nucleic acid binding	-	IPR004875	DDE_SF_endonuclease_dom	-	PF03184	F	-
Pxanthii_hau_4991	153	A0A0L1I331	tr_fungi	Internal Sure	0	78.12	0	51	Distance to subject end: 83 aas, not enough to search stop codon your sequence is shorter than subject: 51 - 350 Selected protein is the only available option,	3	54	206	235	266	sp=Reverse transcriptase rna-dependent dna polymerase Stemphylium lycopersici.	GO:0003676;GO:0003964	F:nucleic acid binding;F:RNA-directed DNA polymerase activity	-	IPR012337	RNaseH-like_dom	-	-	-	-
Pxanthii_hau_3014	344	N1JCM7	tr_fungi	Internal Sure	3e-27	67.53	415	115	Distance to subject end: 23 aas, not enough to search stop codon your sequence is shorter than subject: 51 - 252 Distance to subject end: 192 aas, not enough to search stop codon your sequence is shorter than subject: 51 - 383 Distance to subject end: 189 aas, not enough to search stop codon your sequence is shorter than subject: 51 - 405 Distance to subject end: 186 aas, not enough to search sto…	1	10	354	279	355	sp=Reverse transcriptase Blumeria graminis f. sp. hordei (strain DH14) (Barley powdery mildew) (Oidium monilioides f. sp. hordei)	GO:0003964	F:RNA-directed DNA polymerase activity	-	-	-	-	-	-	-
Pxanthii_hau_3022	204	A0A179F0E8	tr_fungi	Internal Sure	6e-19	59.7	192	68	Distance to subject end: 30 aas, not enough to search stop codon your sequence is shorter than subject: 68 - 192 Selected protein is the only available option,	3	3	206	96	162	sp=Chromo (CHRromatin organization MOdifier) domain domain-containing protein Purpureocillium lilacinum (nematode egg-parasitic fungus)	GO:0005634	C:nucleus	-	IPR000953;IPR023780;IPR016197	Chromo/shadow_dom;Chromo_domain;Chromodomain-like	-	PF00385	F	-
Pxanthii_hau_3034	179	N1JGK9	tr_fungi	Internal Sure	4e-08	47.46	136	59	Selected protein is the only available option, Distance to subject end: 342 aas, not enough to search stop codon your sequence is shorter than subject: 48 - 596 Distance to subject end: 152 aas, not enough to search stop codon your sequence is shorter than subject: 48 - 336 Distance to subject end: 138 aas, not enough to search stop codon your sequence is shorter than subject: 48 - 410 Distance t…	3	3	179	63	120	sp=Uncharacterized protein Blumeria graminis f. sp. hordei (strain DH14) (Barley powdery mildew) (Oidium monilioides f. sp. hordei)	-	-	-	-	-	-	-	-	-
Pxanthii_hau_3046	144	P22414	sp_fungi	Internal Sure	0	48.94	0	48	your sequence is shorter than subject: 21 - 749 W2: There is no M at the beginning, Unexpected STOP codon at 3' end. Distance to subject end: 371 aas, your sequence is shorter than subject: 41 - 438 W2: There is no M at the beginning, Unexpected STOP codon at 3' end. Distance to subject end: 371 aas, your sequence is shorter than subject: 41 - 438 Distance to subject end: 1397 aas, not enough to …	2	3	146	104	150	sp=Peroxisomal hydratase-dehydrogenase-epimerase Candida tropicalis (Yeast)	GO:0005777;GO:0034831;GO:0051990;GO:0043713;GO:0018453;GO:0034840;GO:0048258;GO:0018452;GO:0019152;GO:0000252;GO:0033709;GO:0052677;GO:0032866;GO:0035410;GO:0018451;GO:0008875;GO:0004448;GO:0016853;GO:0044103;GO:0032867;GO:0044105;GO:0016829;GO:0004495;GO:0032442;GO:0033765;GO:0035380;GO:0006635	C:peroxisome;F:(R)-(-)-1,2,3,4-tetrahydronaphthol dehydrogenase activity;F:(R)-2-hydroxyglutarate dehydrogenase activity;F:(R)-2-hydroxyisocaproate dehydrogenase activity;F:2-hydroxytetrahydrofuran dehydrogenase activity;F:3-hydroxymenthone dehydrogenase activity;F:3-ketoglucose-reductase activity;F:5-exo-hydroxycamphor dehydrogenase activity;F:acetoin dehydrogenase activity;F:C-3 sterol dehydrog…	-	IPR029069;IPR002539;IPR016040;IPR020904;IPR002347	HotDog_dom;MaoC_dom;NAD(P)-bd_dom;Sc_DH/Rdtase_CS;SDR_fam	-	PF00106;PF01575	F;F	UPA00659
Pxanthii_hau_3049	150	S7QAZ3	tr_fungi	N_terminal Putative	0.37	50	168	50	Distance to subject end: 167 aas, not enough to search stop codon your sequence is shorter than subject: 51 - 601 Distance to subject end: 130 aas, not enough to search stop codon your sequence is shorter than subject: 48 - 987 Distance to subject end: 130 aas, not enough to search stop codon your sequence is shorter than subject: 48 - 987 Distance to subject end: 152 aas, not enough to search st…	3	3	152	8	33	sp=Nucleotidylyl transferase Gloeophyllum trabeum (strain ATCC 11539 / FP-39264 / Madison 617) (Brown rot fungus)	GO:0016740;GO:0009058	F:transferase activity;P:biosynthetic process	gtr:GLOTRDRAFT_115726	IPR004821;IPR014729	Cyt_trans-like;Rossmann-like_a/b/a_fold	-	PF01467	F	-
Pxanthii_hau_3099	219	A0A0C2SUB1	tr_fungi	C_terminal Sure	4e-17	52.24	155	72	Distance to subject end: 640 aas, not enough to search stop codon your sequence is shorter than subject: 48 - 769 Distance to subject end: 339 aas, not enough to search stop codon your sequence is shorter than subject: 51 - 1116 Distance to subject end: 52 aas, not enough to search stop codon your sequence is shorter than subject: 48 - 402 your sequence is shorter than subject: 72 - 155 Selected …	1	1	216	88	154	sp=Uncharacterized protein Amanita muscaria Koide BX008.	GO:0003676	F:nucleic acid binding	-	IPR012337	RNaseH-like_dom	-	-	-	-
Pxanthii_hau_3135	153	A0A0D9NWA0	tr_fungi	Internal Sure	0.6	45.16	188	51	Distance to subject end: 195 aas, not enough to search stop codon your sequence is shorter than subject: 49 - 916 Distance to subject end: 25 aas, not enough to search stop codon your sequence is shorter than subject: 82 - 1541 Unexpected STOP codon at 3' end. your sequence is shorter than subject: 26 - 598 Distance to subject end: 656 aas, not enough to search stop codon your sequence is shorter…	1	46	198	40	70	sp=Uncharacterized protein Metarhizium anisopliae BRIP 53293.	-	-	-	-	-	-	-	-	-
Pxanthii_hau_3144	155	A0A0B1P869	tr_fungi	N_terminal Putative	1e-15	68.89	136	51	Distance to subject end: 32 aas, not enough to search stop codon your sequence is shorter than subject: 48 - 524 Distance to subject end: 282 aas, not enough to search stop codon your sequence is shorter than subject: 94 - 1224 W2: There is no M at the beginning, Distance to subject end: 86 aas, not enough to search stop codon your sequence is shorter than subject: 51 - 136 Selected protein is th…	3	3	155	5	49	sp=Uncharacterized protein Uncinula necator (Grape powdery mildew)	-	-	-	-	-	-	-	-	-
Pxanthii_hau_3157	151	A0A0A2VZF7	tr_fungi	Internal Sure	0	46	0	50	Distance to subject end: 234 aas, not enough to search stop codon your sequence is shorter than subject: 48 - 323 Unexpected stop codon in the beginning of your sequence, Unexpected STOP codon at 3' end. Distance to subject end: 135 aas, your sequence is shorter than subject: 48 - 283 Unexpected stop codon in the beginning of your sequence, Distance to subject end: 208 aas, not enough to search s…	2	2	151	661	710	sp=Glutathione import ATP-binding protein GsiA Beauveria bassiana D1-5.	GO:0005886;GO:0005524;GO:0016887	C:plasma membrane;F:ATP binding;F:ATPase activity	-	IPR003593;IPR003439;IPR017871;IPR007055;IPR018392;IPR027417;IPR010646	AAA+_ATPase;ABC_transporter-like;ABC_transporter_CS;BON_dom;LysM_dom;P-loop_NTPase;UPF0257	-	PF00005;PF04972;PF01476;PF06788	F;F;F;F	-
Pxanthii_hau_3227	151	Q9P4T6	sp_fungi	Internal Sure	1e-11	55.32	200	50	Distance to subject end: 64 aas, not enough to search stop codon your sequence is shorter than subject: 48 - 379 Distance to subject end: 1 aas, not enough to search stop codon your sequence is shorter than subject: 49 - 615 Distance to subject end: 557 aas, not enough to search stop codon your sequence is shorter than subject: 28 - 588 Distance to subject end: 557 aas, not enough to search stop …	3	9	158	121	165	sp=Superoxide dismutase [Mn], mitochondrial Agaricus bisporus (White button mushroom)	GO:0005759;GO:0046872;GO:0004784	C:mitochondrial matrix;F:metal ion binding;F:superoxide dismutase activity	-	IPR001189;IPR019833;IPR019832;IPR019831	Mn/Fe_SOD;Mn/Fe_SOD_BS;Mn/Fe_SOD_C;Mn/Fe_SOD_N	EC:1.15.1.1	PF02777;PF00081	F;F	-
Pxanthii_hau_3247	185	N1JRG0	tr_fungi	Internal Sure	4e-11	45.76	178	61	Distance to subject end: 450 aas, not enough to search stop codon your sequence is shorter than subject: 49 - 571 Distance to subject end: 752 aas, not enough to search stop codon your sequence is shorter than subject: 49 - 1303 Distance to subject end: 18 aas, not enough to search stop codon your sequence is shorter than subject: 49 - 752 Distance to subject end: 85 aas, not enough to search sto…	3	9	191	57	115	sp=Uncharacterized protein Blumeria graminis f. sp. hordei (strain DH14) (Barley powdery mildew) (Oidium monilioides f. sp. hordei)	GO:0003676;GO:0004523	F:nucleic acid binding;F:RNA-DNA hybrid ribonuclease activity	-	IPR002156	RNaseH_domain	-	-	-	-
Pxanthii_hau_3249	276	D4AWP7	tr_fungi	Internal Sure	6e-15	50.56	175	92	Distance to subject end: 28 aas, not enough to search stop codon your sequence is shorter than subject: 92 - 175 Selected protein is the only available option,	1	7	282	59	145	sp=Uncharacterized protein Arthroderma benhamiae (strain ATCC MYA-4681 / CBS 112371) (Trichophyton mentagrophytes)	-	-	abe:ARB_00613	IPR013103	RVT_2	-	PF07727	F	-
Pxanthii_hau_3268	305	A0A0B1P6I1	tr_fungi	Internal Sure	5e-51	81.44	166	102	Distance to subject end: 211 aas, not enough to search stop codon your sequence is shorter than subject: 50 - 1483 Distance to subject end: 211 aas, not enough to search stop codon your sequence is shorter than subject: 50 - 1483 Distance to subject end: 7 aas, not enough to search stop codon your sequence is shorter than subject: 102 - 166 Selected protein is the only available option,	2	2	307	59	155	sp=Uncharacterized protein Uncinula necator (Grape powdery mildew)	-	-	-	IPR005135	Endo/exonuclease/phosphatase	-	PF14529	F	-
Pxanthii_hau_3287	491	E2LEF0	tr_fungi	C_terminal Putative	0.0002	55.88	131	40	Distance to subject end: 328 aas, not enough to search stop codon your sequence is shorter than subject: 49 - 451 Distance to subject end: 341 aas, not enough to search stop codon your sequence is shorter than subject: 49 - 803 Unexpected stop codon in the beginning of your sequence, Unexpected STOP codon at 3' end. Distance to subject end: 111 aas, your sequence is shorter than subject: 14 - 181…	3	6	125	92	125	sp=Uncharacterized protein Moniliophthora perniciosa (strain FA553 / isolate CP02) (Witches'-broom disease fungus) (Marasmius perniciosus)	-	-	-	-	-	-	-	-	-
Pxanthii_hau_3298	224	A0A0B1P6M8	tr_fungi	Internal Sure	6e-12	65.22	254	75	Distance to subject end: 137 aas, not enough to search stop codon your sequence is shorter than subject: 49 - 425 Unexpected stop codon in the beginning of your sequence, Distance to subject end: 151 aas, not enough to search stop codon your sequence is shorter than subject: 75 - 254 Selected protein is the only available option,	2	86	310	58	103	sp=Uncharacterized protein Uncinula necator (Grape powdery mildew)	-	-	-	-	-	-	-	-	-
Pxanthii_hau_3311	232	Q2H0U6	sp_fungi	Internal Sure	0.087	46.67	303	78	Unexpected stop codon in the beginning of your sequence, Unexpected STOP codon at 3' end. Distance to subject end: 484 aas, your sequence is shorter than subject: 7 - 684 Unexpected stop codon in the beginning of your sequence, Distance to subject end: 211 aas, not enough to search stop codon your sequence is shorter than subject: 49 - 1639 Distance to subject end: 324 aas, not enough to search s…	1	4	237	139	166	sp=Eukaryotic translation initiation factor 3 subunit G Chaetomium globosum (strain ATCC 6205 / CBS 148.51 / DSM 1962 / NBRC 6347 / NRRL 1970) (Soil fungus)	GO:0005829;GO:0016282;GO:0033290;GO:0071540;GO:0071541;GO:0043614;GO:0005634;GO:0000166;GO:0003743;GO:0001731;GO:0006446;GO:0002188	C:cytosol;C:eukaryotic 43S preinitiation complex;C:eukaryotic 48S preinitiation complex;C:eukaryotic translation initiation factor 3 complex, eIF3e;C:eukaryotic translation initiation factor 3 complex, eIF3m;C:multi-eIF complex;C:nucleus;F:nucleotide binding;F:translation initiation factor activity;P:formation of translation preinitiation complex;P:regulation of translational initiation;P:transla…	-	IPR017334;IPR024675;IPR012677;IPR000504	eIF3_g;eIF3g_N;Nucleotide-bd_a/b_plait;RRM_dom	-	PF12353;PF00076	F;F	-
Pxanthii_hau_3313	147	P36627	sp_fungi	Internal Sure	0.97	59.09	179	49	Distance to subject end: 226 aas, not enough to search stop codon your sequence is shorter than subject: 49 - 622 Distance to subject end: 47 aas, not enough to search stop codon your sequence is shorter than subject: 49 - 179 Selected protein is the only available option, Selected protein is the only available option,	1	85	231	111	132	sp=Cellular nucleic acid-binding protein homolog Schizosaccharomyces pombe (strain 972 / ATCC 24843) (Fission yeast)	GO:0005829;GO:0005730;GO:0003677;GO:0003729;GO:0008494;GO:0008270;GO:2000767	C:cytosol;C:nucleolus;F:DNA binding;F:mRNA binding;F:translation activator activity;F:zinc ion binding;P:positive regulation of cytoplasmic translation	spo:SPAC13D6.02c	IPR001878	Znf_CCHC	-	PF00098	F	-
Pxanthii_hau_3326	519	A0A0B1NVX5	tr_fungi	Internal Sure	3e-18	55.88	494	168	Distance to subject end: 1 aas, not enough to search stop codon your sequence is shorter than subject: 49 - 438 Distance to subject end: 193 aas, not enough to search stop codon your sequence is shorter than subject: 49 - 931 Distance to subject end: 156 aas, not enough to search stop codon your sequence is shorter than subject: 49 - 531 Distance to subject end: 317 aas, not enough to search stop…	3	294	797	181	248	sp=Uncharacterized protein Uncinula necator (Grape powdery mildew)	-	-	-	IPR000477	RT_dom	-	PF00078	F	-
Pxanthii_hau_3360	147	A0A0A2W4S4	tr_fungi	N_terminal Sure	4e-06	55.26	160	46	Distance to subject end: 302 aas, not enough to search stop codon your sequence is shorter than subject: 49 - 1507 Distance to subject end: 297 aas, not enough to search stop codon your sequence is shorter than subject: 49 - 1482 Distance to subject end: 259 aas, not enough to search stop codon your sequence is shorter than subject: 49 - 1420 Distance to subject end: 277 aas, not enough to search…	2	11	148	14	51	sp=SsrA-binding protein Beauveria bassiana D1-5.	GO:0003723	F:RNA binding	-	IPR023620;IPR000037;IPR020081	SmpB;SsrA-bd_prot;SsrA-bd_prot_CS	-	PF01668	F	-
Pxanthii_hau_3373	147	G2QP32	tr_fungi	Internal Sure	0.28	78.95	129	49	Unexpected STOP codon at 3' end. your sequence is shorter than subject: 36 - 796 Distance to subject end: 73 aas, not enough to search stop codon your sequence is shorter than subject: 49 - 915 Distance to subject end: 119 aas, not enough to search stop codon your sequence is shorter than subject: 49 - 630 Distance to subject end: 107 aas, not enough to search stop codon your sequence is shorter …	1	1	147	73	91	sp=Uncharacterized protein Myceliophthora thermophila (strain ATCC 42464 / BCRC 31852 / DSM 1799) (Sporotrichum thermophile)	-	-	mtm:MYCTH_2071514	-	-	-	-	-	-
Pxanthii_hau_3484	148	A0A194WVB2	tr_fungi	Internal Sure	1e-06	73.33	157	49	Selected protein is the only available option, Unexpected STOP codon at 3' end. Distance to subject end: 343 aas, your sequence is shorter than subject: 104 - 744 Distance to subject end: 277 aas, not enough to search stop codon your sequence is shorter than subject: 49 - 1286 Distance to subject end: 553 aas, not enough to search stop codon your sequence is shorter than subject: 50 - 965 Distanc…	2	44	190	71	100	sp=Uncharacterized protein Phialocephala scopiformis.	-	-	-	IPR009297	DUF952	-	PF06108	F	-
Pxanthii_hau_3485	176	A0A0B1NY76	tr_fungi	Internal Sure	8e-05	65.52	197	59	Possible protein fusion, your sequence is shorter than subject: 59 - 197 Selected protein is the only available option,	2	38	214	169	197	sp=Uncharacterized protein Uncinula necator (Grape powdery mildew)	-	-	-	-	-	-	-	-	-
Pxanthii_hau_3496	175	A0A0F8UPA8	tr_fungi	N_terminal Putative	0.002	53.66	49	59	Distance to subject end: 774 aas, not enough to search stop codon your sequence is shorter than subject: 36 - 830 Distance to subject end: 325 aas, not enough to search stop codon your sequence is shorter than subject: 50 - 885 Distance to subject end: 326 aas, not enough to search stop codon your sequence is shorter than subject: 50 - 880 Distance to subject end: 332 aas, not enough to search st…	1	1	177	4	42	sp=Uncharacterized protein Aspergillus ochraceoroseus.	-	-	-	-	-	-	-	-	-
Pxanthii_hau_3502	154	A0A0B1PAH4	tr_fungi	Internal Sure	1e-21	81.25	72	52	Distance to subject end: 49 aas, not enough to search stop codon your sequence is shorter than subject: 49 - 458 Distance to subject end: 5 aas, not enough to search stop codon Selected protein is the only available option,	1	7	162	19	66	sp=Uncharacterized protein Uncinula necator (Grape powdery mildew)	-	-	-	-	-	-	-	-	-
Pxanthii_hau_3548	149	A0A0B1P1B2	tr_fungi	Internal Sure	1e-12	62.22	161	50	Distance to subject end: 190 aas, not enough to search stop codon your sequence is shorter than subject: 81 - 348 Distance to subject end: 190 aas, not enough to search stop codon your sequence is shorter than subject: 81 - 348 Distance to subject end: 190 aas, not enough to search stop codon your sequence is shorter than subject: 81 - 348 Distance to subject end: 325 aas, not enough to search st…	1	10	159	25	69	sp=Putative uncharacterized mitochondrial protein Uncinula necator (Grape powdery mildew)	-	-	-	-	-	-	-	-	-
Pxanthii_hau_3611	287	A0A0B1P484	tr_fungi	Internal Sure	5e-49	76.84	304	96	Selected protein is the only available option, Unexpected stop codon in the beginning of your sequence, Distance to subject end: 239 aas, not enough to search stop codon your sequence is shorter than subject: 50 - 586 Unexpected stop codon in the beginning of your sequence, Distance to subject end: 239 aas, not enough to search stop codon your sequence is shorter than subject: 50 - 586 Distance t…	2	2	289	139	233	sp=Uncharacterized protein Uncinula necator (Grape powdery mildew)	-	-	-	IPR000477	RT_dom	-	PF00078	F	-
Pxanthii_hau_3665	150	A0A177SWA4	tr_fungi	N_terminal Sure	5e-11	53.19	85	48	Distance to subject end: 173 aas, not enough to search stop codon your sequence is shorter than subject: 50 - 379 Distance to subject end: 38 aas, not enough to search stop codon your sequence is shorter than subject: 48 - 85 Selected protein is the only available option,	3	9	152	1	47	sp=Uncharacterized protein Tilletia caries (wheat bunt fungus)	GO:0003677;GO:0046872;GO:0006355	F:DNA binding;F:metal ion binding;P:regulation of transcription, DNA-templated	-	IPR003735	Metal_Tscrpt_repr	-	PF02583	F	-
Pxanthii_hau_3667	149	O74893	sp_fungi	Internal Sure	9e-18	69.39	118	50	Distance to subject end: 26 aas, not enough to search stop codon your sequence is shorter than subject: 70 - 933 Distance to subject end: 293 aas, not enough to search stop codon your sequence is shorter than subject: 37 - 324 Distance to subject end: 290 aas, not enough to search stop codon your sequence is shorter than subject: 37 - 321 Unexpected STOP codon at 3' end. Distance to subject end: …	1	1	150	23	71	sp=40S ribosomal protein S20 Schizosaccharomyces pombe (strain 972 / ATCC 24843) (Fission yeast)	GO:0005829;GO:0022627;GO:0003735;GO:0002181;GO:0042254	C:cytosol;C:cytosolic small ribosomal subunit;F:structural constituent of ribosome;P:cytoplasmic translation;P:ribosome biogenesis	spo:SPCC576.09	IPR001848;IPR027486;IPR005729	Ribosomal_S10;Ribosomal_S10_dom;Ribosomal_S10_euk/arc	-	PF00338	F	-
Pxanthii_hau_3713	444	Q10167	sp_fungi	C_terminal Putative	2e-06	51.43	73	44	W2: There is no M at the beginning, Distance to subject end: 323 aas, not enough to search stop codon your sequence is shorter than subject: 50 - 379 Distance to subject end: 25 aas, not enough to search stop codon your sequence is shorter than subject: 50 - 370 Unexpected stop codon in the beginning of your sequence, Unexpected STOP codon at 3' end. Distance to subject end: 207 aas, your sequenc…	2	20	151	38	72	sp=Uncharacterized protein C26A3.14c Schizosaccharomyces pombe (strain 972 / ATCC 24843) (Fission yeast)	GO:0005737;GO:0005829	C:cytoplasm;C:cytosol	spo:SPAC26A3.14c	IPR013726	DUF1748_fun	-	PF08520	F	-
Pxanthii_hau_3781	150	A0A0A2WK07	tr_fungi	Internal Sure	2e-08	70.21	159	50	Distance to subject end: 92 aas, not enough to search stop codon your sequence is shorter than subject: 50 - 159 Selected protein is the only available option,	3	9	158	21	67	sp=Transcription elongation factor greB Beauveria bassiana D1-5.	GO:0003677;GO:0003746;GO:0032784	F:DNA binding;F:translation elongation factor activity;P:regulation of DNA-templated transcription, elongation	-	IPR018151;IPR028624;IPR001437;IPR023459;IPR022691;IPR006358	TF_GreA/GreB_CS;Tscrpt_elong_fac_GreA/B;Tscrpt_elong_fac_GreA/B_C;Tscrpt_elong_fac_GreA/B_fam;Tscrpt_elong_fac_GreA/B_N;Tscrpt_elong_fac_GreB	-	PF01272;PF03449	F;F	-
Pxanthii_hau_3785	150	A0A0B1PCG4	tr_fungi	Internal Sure	2e-10	52.27	167	42	Distance to subject end: 603 aas, not enough to search stop codon your sequence is shorter than subject: 50 - 768 Unexpected STOP codon at 3' end. Distance to subject end: 66 aas, your sequence is shorter than subject: 42 - 167 Selected protein is the only available option,	2	2	127	52	95	sp=Uncharacterized protein Uncinula necator (Grape powdery mildew)	-	-	-	-	-	-	-	-	-
Pxanthii_hau_3819	151	P0C5P5	sp_fungi	Internal Sure	0.4	50	77	50	Distance to subject end: 248 aas, not enough to search stop codon your sequence is shorter than subject: 50 - 511 Distance to subject end: 651 aas, not enough to search stop codon your sequence is shorter than subject: 50 - 941 Distance to subject end: 651 aas, not enough to search stop codon your sequence is shorter than subject: 50 - 941 Unexpected STOP codon at 3' end. Distance to subject end:…	2	44	193	56	75	sp=Putative uncharacterized YKL165C-A Saccharomyces cerevisiae (strain ATCC 204508 / S288c) (Baker's yeast)	GO:0016021	C:integral component of membrane	-	-	-	-	-	-	-
Pxanthii_hau_3827	279	A0A094B8P0	tr_fungi	Internal Sure	0	54.55	0	93	Selected protein is the only available option, Unexpected STOP codon at 3' end. Distance to subject end: 219 aas, your sequence is shorter than subject: 49 - 291 Unexpected STOP codon at 3' end. Distance to subject end: 219 aas, your sequence is shorter than subject: 49 - 300 Unexpected STOP codon at 3' end. Distance to subject end: 219 aas, your sequence is shorter than subject: 49 - 292 Distanc…	2	101	379	1438	1491	sp=Uncharacterized protein Pseudogymnoascus sp. VKM F-4513 (FW-928)	GO:0006629	P:lipid metabolic process	-	IPR016035;IPR002110;IPR020683;IPR007111;IPR027417;IPR002641	Acyl_Trfase/lysoPLipase;Ankyrin_rpt;Ankyrin_rpt-contain_dom;NACHT_NTPase;P-loop_NTPase;Patatin/PLipase_A2-rel	-	PF12796;PF01734	F;F	-
Pxanthii_hau_3895	197	A0A0B1PE76	tr_fungi	N_terminal Sure	9e-18	58.46	233	66	Distance to subject end: 223 aas, not enough to search stop codon your sequence is shorter than subject: 50 - 379 Distance to subject end: 225 aas, not enough to search stop codon your sequence is shorter than subject: 32 - 256 Distance to subject end: 225 aas, not enough to search stop codon your sequence is shorter than subject: 32 - 256 W2: There is no M at the beginning, Distance to subject e…	2	2	199	13	77	sp=Uncharacterized protein Uncinula necator (Grape powdery mildew)	-	-	-	-	-	-	-	-	-
Pxanthii_hau_3906	150	A0A0C9YJW3	tr_fungi	Internal Sure	0.0003	50	107	50	Distance to subject end: 18 aas, not enough to search stop codon your sequence is shorter than subject: 50 - 447 Distance to subject end: 632 aas, not enough to search stop codon your sequence is shorter than subject: 50 - 712 Distance to subject end: 33 aas, not enough to search stop codon your sequence is shorter than subject: 54 - 304 Distance to subject end: 25 aas, not enough to search stop …	1	1	150	33	62	sp=Unplaced genomic scaffold scaffold_271, whole genome shotgun sequence Pisolithus microcarpus 441.	-	-	-	-	-	-	-	-	-
Pxanthii_hau_3920	202	A0A0B1NZ61	tr_fungi	Internal Sure	2e-14	61.02	197	67	Distance to subject end: 178 aas, not enough to search stop codon your sequence is shorter than subject: 50 - 823 Distance to subject end: 178 aas, not enough to search stop codon your sequence is shorter than subject: 50 - 823 Unexpected stop codon in the beginning of your sequence, Distance to subject end: 45 aas, not enough to search stop codon your sequence is shorter than subject: 50 - 354 D…	3	24	224	44	102	sp=Uncharacterized protein Uncinula necator (Grape powdery mildew)	GO:0005634	C:nucleus	-	IPR000953;IPR023780;IPR016197	Chromo/shadow_dom;Chromo_domain;Chromodomain-like	-	PF00385	F	-
Pxanthii_hau_3943	150	Q3E830	sp_fungi	N_terminal Sure	0.39	50	75	43	Distance to subject end: 328 aas, not enough to search stop codon your sequence is shorter than subject: 50 - 572 Distance to subject end: 328 aas, not enough to search stop codon your sequence is shorter than subject: 50 - 572 Distance to subject end: 635 aas, not enough to search stop codon your sequence is shorter than subject: 50 - 1225 Distance to subject end: 619 aas, not enough to search s…	3	24	152	24	45	sp=Uncharacterized protein YCR075W-A Saccharomyces cerevisiae (strain ATCC 204508 / S288c) (Baker's yeast)	GO:0034448;GO:0000329;GO:0072665;GO:0038202	C:EGO complex;C:fungal-type vacuole membrane;P:protein localization to vacuole;P:TORC1 signaling	sce:YCR075W-A	IPR021591	DUF3215	-	PF11503	F	-
Pxanthii_hau_2036	139	A0A0B1PCI3	tr_fungi	Internal Sure	2e-07	54.35	173	46	Distance to subject end: 1093 aas, not enough to search stop codon your sequence is shorter than subject: 43 - 1219 Distance to subject end: 117 aas, not enough to search stop codon your sequence is shorter than subject: 36 - 172 Distance to subject end: 31 aas, not enough to search stop codon your sequence is shorter than subject: 46 - 173 Selected protein is the only available option,	2	2	139	97	142	sp=Uncharacterized protein Uncinula necator (Grape powdery mildew)	GO:0003677	F:DNA binding	-	IPR009057;IPR011991	Homeodomain-like;WHTH_DNA-bd_dom	-	-	-	-
Pxanthii_hau_2056	249	Q8SVT3	sp_fungi	Internal Sure	0.018	46.88	133	83	Unexpected STOP codon at 3' end. Distance to subject end: 264 aas, your sequence is shorter than subject: 56 - 557 Distance to subject end: 474 aas, not enough to search stop codon your sequence is shorter than subject: 58 - 610 Distance to subject end: 875 aas, not enough to search stop codon your sequence is shorter than subject: 43 - 959 your sequence is shorter than subject: 47 - 1246 Distanc…	3	42	290	66	97	sp=Homeobox protein HD-5 Encephalitozoon cuniculi (strain GB-M1) (Microsporidian parasite)	GO:0005634;GO:0043565;GO:0006355	C:nucleus;F:sequence-specific DNA binding;P:regulation of transcription, DNA-templated	ecu:ECU04_1030	IPR017970;IPR001356;IPR009057	Homeobox_CS;Homeobox_dom;Homeodomain-like	-	PF00046	F	-
Pxanthii_hau_2073	649	P23231	sp_fungi	C_terminal Putative	4e-93	78.16	624	176	Distance to subject end: 381 aas, not enough to search stop codon your sequence is shorter than subject: 44 - 518 Distance to subject end: 381 aas, not enough to search stop codon your sequence is shorter than subject: 44 - 514 Unexpected stop codon in the beginning of your sequence, your sequence is shorter than subject: 88 - 2413 your sequence is shorter than subject: 66 - 321 Distance to subje…	3	3	530	450	623	sp=Mitochondrial import receptor subunit tom70 Neurospora crassa (strain ATCC 24698 / 74-OR23-1A / CBS 708.71 / DSM 1257 / FGSC 987)	GO:0016021;GO:0005741;GO:0015450;GO:0006886	C:integral component of membrane;C:mitochondrial outer membrane;F:P-P-bond-hydrolysis-driven protein transmembrane transporter activity;P:intracellular protein transport	ncr:NCU04245	IPR005687;IPR013026;IPR011990;IPR019734	Tom70;TPR-contain_dom;TPR-like_helical_dom;TPR_repeat	-	PF13181	F	-
Pxanthii_hau_2087	290	A0A0B1P3L2	tr_fungi	Internal Sure	2e-19	48.89	181	97	Distance to subject end: 45 aas, not enough to search stop codon your sequence is shorter than subject: 97 - 181 Selected protein is the only available option,	1	7	297	43	131	sp=Uncharacterized protein Uncinula necator (Grape powdery mildew)	-	-	-	-	-	-	-	-	-
Pxanthii_hau_2109	346	A0A0B1P4W2	tr_fungi	C_terminal Putative	3e-19	54.65	245	90	Distance to subject end: 24 aas, not enough to search stop codon your sequence is shorter than subject: 44 - 238 Distance to subject end: 59 aas, not enough to search stop codon your sequence is shorter than subject: 44 - 347 Distance to subject end: 58 aas, not enough to search stop codon your sequence is shorter than subject: 44 - 373 Unexpected STOP codon at 3' end. your sequence is shorter th…	3	6	275	157	242	sp=Uncharacterized protein Uncinula necator (Grape powdery mildew)	-	-	-	IPR016197	Chromodomain-like	-	-	-	-
Pxanthii_hau_2160	284	O94449	sp_fungi	Internal Sure	7e-54	85.11	342	95	Distance to subject end: 570 aas, not enough to search stop codon your sequence is shorter than subject: 43 - 1282 Distance to subject end: 235 aas, not enough to search stop codon your sequence is shorter than subject: 52 - 661 Distance to subject end: 235 aas, not enough to search stop codon your sequence is shorter than subject: 52 - 661 Distance to subject end: 85 aas, not enough to search st…	1	1	285	55	148	sp=Replication factor C subunit 4 Schizosaccharomyces pombe (strain 972 / ATCC 24843) (Fission yeast)	GO:0031390;GO:0005829;GO:0005663;GO:0031391;GO:0043599;GO:0043596;GO:0005634;GO:0031389;GO:0005524;GO:0003677;GO:0006271;GO:1903460;GO:0070914	C:Ctf18 RFC-like complex;C:cytosol;C:DNA replication factor C complex;C:Elg1 RFC-like complex;C:nuclear DNA replication factor C complex;C:nuclear replication fork;C:nucleus;C:Rad17 RFC-like complex;F:ATP binding;F:DNA binding;P:DNA strand elongation involved in DNA replication;P:mitotic DNA replication leading strand elongation;P:UV-damage excision repair	spo:SPAC1687.03c	IPR003593;IPR008921;IPR027417;IPR013748	AAA+_ATPase;DNA_pol3_clamp-load_cplx_C;P-loop_NTPase;Rep_factorC_C	-	PF08542	F	-
Pxanthii_hau_2171	309	A0A0B1PDS4	tr_fungi	Internal Sure	9e-20	62.5	165	103	Distance to subject end: 372 aas, not enough to search stop codon your sequence is shorter than subject: 44 - 1673 Distance to subject end: 372 aas, not enough to search stop codon your sequence is shorter than subject: 44 - 1673 Distance to subject end: 372 aas, not enough to search stop codon your sequence is shorter than subject: 44 - 1673 Distance to subject end: 392 aas, not enough to search…	2	83	391	81	144	sp=Uncharacterized protein Uncinula necator (Grape powdery mildew)	GO:0003676;GO:0008270	F:nucleic acid binding;F:zinc ion binding	-	IPR001878	Znf_CCHC	-	-	-	-
Pxanthii_hau_2228	133	P37267	sp_fungi	Internal Sure	0.59	46.15	147	45	Unexpected stop codon in the beginning of your sequence, Distance to subject end: 731 aas, not enough to search stop codon your sequence is shorter than subject: 103 - 1032 Unexpected stop codon in the beginning of your sequence, Distance to subject end: 677 aas, not enough to search stop codon your sequence is shorter than subject: 103 - 980 Unexpected STOP codon at 3' end. Distance to subject e…	1	28	162	62	87	sp=Assembly factor CBP4 Saccharomyces cerevisiae (strain ATCC 204508 / S288c) (Baker's yeast)	GO:0032592;GO:0005743;GO:0005739;GO:0034551	C:integral component of mitochondrial membrane;C:mitochondrial inner membrane;C:mitochondrion;P:mitochondrial respiratory chain complex III assembly	sce:YGR174C	IPR012420	Cbp4	-	PF07960	F	-
Pxanthii_hau_2280	176	A0A0V1PPS8	tr_fungi	Internal Sure	2e-15	76.74	120	58	Distance to subject end: 11 aas, not enough to search stop codon your sequence is shorter than subject: 58 - 120 Selected protein is the only available option,	3	3	176	52	94	sp=Uncharacterized protein Debaryomyces fabryi.	-	-	-	-	-	-	-	-	-
Pxanthii_hau_2314	146	A0A0C9LYZ5	tr_fungi	N_terminal Putative	0.077	54.55	74	25	Unexpected STOP codon in 5 prime region, Distance to subject end: 36 aas, not enough to search stop codon your sequence is shorter than subject: 25 - 74 Selected protein is the only available option,	3	72	146	1	33	sp=Uncharacterized protein Mucor ambiguus.	-	-	-	-	-	-	-	-	-
Pxanthii_hau_2352	148	A0A0F8UPA8	tr_fungi	C_terminal Putative	0.055	66.67	49	25	Unexpected STOP codon at 3' end. Selected protein is the only available option,	2	2	76	26	49	sp=Uncharacterized protein Aspergillus ochraceoroseus.	-	-	-	-	-	-	-	-	-
Pxanthii_hau_2377	177	P0CX83	sp_fungi	Internal Sure	8e-06	53.85	189	59	Distance to subject end: 1150 aas, not enough to search stop codon your sequence is shorter than subject: 56 - 1383 Distance to subject end: 365 aas, not enough to search stop codon your sequence is shorter than subject: 71 - 1187 Distance to subject end: 6 aas, not enough to search stop codon your sequence is shorter than subject: 45 - 714 Distance to subject end: 6 aas, not enough to search sto…	3	9	185	128	166	sp=60S ribosomal protein L19-B Saccharomyces cerevisiae (strain ATCC 204508 / S288c) (Baker's yeast)	GO:0022625;GO:0003735;GO:0002181;GO:0006412	C:cytosolic large ribosomal subunit;F:structural constituent of ribosome;P:cytoplasmic translation;P:translation	sce:YBL027W;sce:YBR084C-A	IPR000196;IPR023638;IPR015972;IPR015974;IPR033935	Ribosomal_L19/L19e;Ribosomal_L19/L19e_CS;Ribosomal_L19/L19e_dom1;Ribosomal_L19/L19e_dom3;Ribosomal_L19_euka	-	PF01280	F	-
Pxanthii_hau_2385	136	A0A0F8D8D0	tr_fungi	Internal Sure	6e-07	47.83	184	46	Selected protein is the only available option, Unexpected stop codon in the beginning of your sequence, Distance to subject end: 274 aas, not enough to search stop codon your sequence is shorter than subject: 45 - 506 Distance to subject end: 25 aas, not enough to search stop codon your sequence is shorter than subject: 45 - 213 Distance to subject end: 12 aas, not enough to search stop codon you…	1	1	138	38	83	sp=Retrotransposable element Tf2 155 kDa protein type 3 Ceratocystis fimbriata f. sp. platani.	-	-	-	-	-	-	-	-	-
Pxanthii_hau_2399	317	P0C2H9	sp_fungi	N_terminal Sure	2e-35	67.07	113	98	Distance to subject end: 28 aas, not enough to search stop codon Selected protein is hit number 2 in blast result, Selected protein is the only available option,	1	25	318	2	83	sp=60S ribosomal protein L31-B Saccharomyces cerevisiae (strain ATCC 204508 / S288c) (Baker's yeast)	GO:0022625;GO:0003735;GO:0002181;GO:0006450	C:cytosolic large ribosomal subunit;F:structural constituent of ribosome;P:cytoplasmic translation;P:regulation of translational fidelity	sce:YLR406C	IPR000054;IPR020052;IPR023621	Ribosomal_L31e;Ribosomal_L31e_CS;Ribosomal_L31e_dom	-	PF01198	F	-
Pxanthii_hau_2405	136	A0A177WH84	tr_fungi	Internal Sure	0.97	55.56	178	45	Selected protein is the only available option, Distance to subject end: 319 aas, not enough to search stop codon your sequence is shorter than subject: 88 - 839 Distance to subject end: 306 aas, not enough to search stop codon your sequence is shorter than subject: 88 - 804 Distance to subject end: 158 aas, not enough to search stop codon your sequence is shorter than subject: 88 - 634 Distance t…	2	56	190	40	66	sp=Uncharacterized protein Batrachochytrium dendrobatidis JEL423.	GO:0006979	P:response to oxidative stress	-	IPR015946;IPR019953;IPR003718	KH_dom-like_a/b;OHR;OsmC/Ohr_fam	-	PF02566	F	-
Pxanthii_hau_2440	437	A0A0B1NVK9	tr_fungi	Internal Sure	2e-07	50.98	257	84	Distance to subject end: 163 aas, not enough to search stop codon your sequence is shorter than subject: 55 - 587 Distance to subject end: 155 aas, not enough to search stop codon your sequence is shorter than subject: 46 - 635 Distance to subject end: 152 aas, not enough to search stop codon your sequence is shorter than subject: 46 - 386 Distance to subject end: 152 aas, not enough to search st…	3	48	299	69	119	sp=Uncharacterized protein Uncinula necator (Grape powdery mildew)	-	-	-	-	-	-	-	-	-
Pxanthii_hau_2441	180	A0A0V1PPS8	tr_fungi	C_terminal Sure	1e-18	90.48	120	43	Selected protein is the only available option, your sequence is shorter than subject: 43 - 120 Selected protein is the only available option,	1	1	129	48	89	sp=Uncharacterized protein Debaryomyces fabryi.	-	-	-	-	-	-	-	-	-
Pxanthii_hau_2443	1347	P43619	sp_fungi	C_terminal Putative	1e-69	65.19	295	184	Distance to subject end: 534 aas, not enough to search stop codon your sequence is shorter than subject: 51 - 972 Distance to subject end: 530 aas, not enough to search stop codon your sequence is shorter than subject: 51 - 937 Distance to subject end: 533 aas, not enough to search stop codon your sequence is shorter than subject: 51 - 975 Distance to subject end: 296 aas, not enough to search st…	1	1	552	113	293	sp=Nicotinate-nucleotide pyrophosphorylase [carboxylating] Saccharomyces cerevisiae (strain ATCC 204508 / S288c) (Baker's yeast)	GO:0005737;GO:0005634;GO:0004514;GO:0034354;GO:0034213	C:cytoplasm;C:nucleus;F:nicotinate-nucleotide diphosphorylase (carboxylating) activity;P:'de novo' NAD biosynthetic process from tryptophan;P:quinolinate catabolic process	sce:YFR047C	IPR013785;IPR004393;IPR027277;IPR002638;IPR022412	Aldolase_TIM;NadC;NadC/ModD;Quinolinate_PRibosylTrfase_C;Quinolinate_PRibosylTrfase_N	EC:2.4.2.19	PF01729;PF02749	F;F	UPA00253
Pxanthii_hau_2451	475	A0A0B1NVM9	tr_fungi	Internal Sure	2e-95	84.18	420	158	Unexpected STOP codon at 3' end. your sequence is shorter than subject: 184 - 297 Unexpected STOP codon at 3' end. your sequence is shorter than subject: 184 - 295 Unexpected STOP codon at 3' end. your sequence is shorter than subject: 184 - 296 Unexpected STOP codon at 3' end. your sequence is shorter than subject: 184 - 295 Unexpected STOP codon at 3' end. your sequence is shorter than subject:…	2	2	475	153	310	sp=Uncharacterized protein Uncinula necator (Grape powdery mildew)	-	-	-	IPR000477	RT_dom	-	PF00078	F	-
Pxanthii_hau_2456	313	A0A0B1PBW7	tr_fungi	Internal Sure	1e-10	49.18	241	99	Unexpected STOP codon at 3' end. Distance to subject end: 73 aas, your sequence is shorter than subject: 99 - 241 Selected protein is the only available option,	3	114	410	102	162	sp=Uncharacterized protein Uncinula necator (Grape powdery mildew)	-	-	-	-	-	-	-	-	-
Pxanthii_hau_2461	618	N1JBE3	tr_fungi	C_terminal Putative	4e-22	67.57	337	128	Unexpected STOP codon at 3' end. your sequence is shorter than subject: 128 - 337 Selected protein is the only available option,	3	3	386	265	337	sp=AIR1 domain-containing protein Blumeria graminis f. sp. hordei (strain DH14) (Barley powdery mildew) (Oidium monilioides f. sp. hordei)	GO:0003676;GO:0008270	F:nucleic acid binding;F:zinc ion binding	-	IPR001878	Znf_CCHC	-	-	-	-
Pxanthii_hau_2468	266	N1JC21	tr_fungi	Internal Sure	3e-21	48.39	282	88	Distance to subject end: 20 aas, not enough to search stop codon your sequence is shorter than subject: 163 - 1480 Unexpected stop codon in the beginning of your sequence, Distance to subject end: 170 aas, not enough to search stop codon your sequence is shorter than subject: 88 - 282 Selected protein is the only available option,	3	9	272	20	112	sp=Uncharacterized protein Blumeria graminis f. sp. hordei (strain DH14) (Barley powdery mildew) (Oidium monilioides f. sp. hordei)	-	-	-	IPR005135	Endo/exonuclease/phosphatase	-	-	-	-
Pxanthii_hau_2487	186	A0A0B1P114	tr_fungi	Internal Sure	3e-15	56.67	170	62	Distance to subject end: 898 aas, not enough to search stop codon your sequence is shorter than subject: 82 - 1208 Distance to subject end: 40 aas, not enough to search stop codon your sequence is shorter than subject: 62 - 170 Selected protein is the only available option,	3	6	191	71	130	sp=Putative eka-like protein Uncinula necator (Grape powdery mildew)	-	-	-	-	-	-	-	-	-
Pxanthii_hau_2505	179	A0A0B1PBC6	tr_fungi	Internal Sure	0.017	57.14	132	60	Distance to subject end: 50 aas, not enough to search stop codon your sequence is shorter than subject: 60 - 132 Selected protein is the only available option,	2	116	295	62	82	sp=Uncharacterized protein Uncinula necator (Grape powdery mildew)	-	-	-	-	-	-	-	-	-
Pxanthii_hau_2579	139	A0A060SUT8	tr_fungi	N_terminal Putative	2e-07	48.94	145	46	Selected protein is the only available option, Unexpected STOP codon in 5 prime region, Distance to subject end: 134 aas, not enough to search stop codon your sequence is shorter than subject: 48 - 246 Distance to subject end: 1 aas, not enough to search stop codon your sequence is shorter than subject: 42 - 346 W2: There is no M at the beginning, Distance to subject end: 94 aas, not enough to se…	2	2	139	5	51	sp=Uncharacterized protein Pycnoporus cinnabarinus (Cinnabar-red polypore) (Trametes cinnabarina)	-	-	-	-	-	-	-	-	-
Pxanthii_hau_2598	233	A0A0F8UPA8	tr_fungi	C_terminal Putative	0.0001	76.92	49	27	Distance to subject end: 401 aas, not enough to search stop codon your sequence is shorter than subject: 54 - 1171 Distance to subject end: 672 aas, not enough to search stop codon your sequence is shorter than subject: 50 - 958 Distance to subject end: 322 aas, not enough to search stop codon your sequence is shorter than subject: 50 - 463 Unexpected STOP codon at 3' end. Selected protein is the…	2	2	82	24	49	sp=Uncharacterized protein Aspergillus ochraceoroseus.	-	-	-	-	-	-	-	-	-
Pxanthii_hau_2608	149	A0A0B1NWD0	tr_fungi	Complete Putative	5e-07	58.14	72	42	Distance to subject end: 355 aas, not enough to search stop codon your sequence is shorter than subject: 47 - 566 W2: There is no M at the beginning, Selected protein is the only available option,	1	1	126	16	58	sp=Uncharacterized protein Uncinula necator (Grape powdery mildew)	-	-	-	-	-	-	-	-	-
Pxanthii_hau_2670	178	A0A0B1P862	tr_fungi	N_terminal Putative	1e-08	56.6	146	59	Distance to subject end: 1170 aas, not enough to search stop codon your sequence is shorter than subject: 41 - 1215 Distance to subject end: 391 aas, not enough to search stop codon your sequence is shorter than subject: 53 - 484 Unexpected stop codon in the beginning of your sequence, Distance to subject end: 145 aas, not enough to search stop codon your sequence is shorter than subject: 47 - 29…	2	2	178	19	62	sp=Putative eka-like protein Uncinula necator (Grape powdery mildew)	-	-	-	-	-	-	-	-	-
Pxanthii_hau_2712	141	Q10105	sp_fungi	Internal Sure	0	55.32	0	47	Distance to subject end: 1143 aas, not enough to search stop codon your sequence is shorter than subject: 47 - 2670 Selected protein is hit number 2 in blast result,	1	1	141	1481	1527	sp=eIF-2-alpha kinase activator gcn1 Schizosaccharomyces pombe (strain 972 / ATCC 24843) (Fission yeast)	GO:0005829;GO:0043234;GO:0019887;GO:0043022;GO:0034198;GO:0072755;GO:0070301;GO:1990451;GO:0033674;GO:0071264;GO:1900247	C:cytosol;C:protein complex;F:protein kinase regulator activity;F:ribosome binding;P:cellular response to amino acid starvation;P:cellular response to benomyl;P:cellular response to hydrogen peroxide;P:cellular stress response to acidic pH;P:positive regulation of kinase activity;P:positive regulation of translational initiation in response to starvation;P:regulation of cytoplasmic translational …	spo:SPAC18G6.05c	IPR011989;IPR016024;IPR026827;IPR033173;IPR022716;IPR000357;IPR021133	ARM-like;ARM-type_fold;Ecm29/Gcn1;Gcn1;Gcn1_N;HEAT;HEAT_type_2	-	PF12074;PF02985	F;F	-
Pxanthii_hau_2722	474	P43619	sp_fungi	N_terminal Sure	3e-32	48.74	295	124	Distance to subject end: 71 aas, not enough to search stop codon your sequence is shorter than subject: 47 - 380 Distance to subject end: 171 aas, not enough to search stop codon your sequence is shorter than subject: 124 - 295 Selected protein is the only available option, Selected protein is the only available option,	2	104	475	5	123	sp=Nicotinate-nucleotide pyrophosphorylase [carboxylating] Saccharomyces cerevisiae (strain ATCC 204508 / S288c) (Baker's yeast)	GO:0005737;GO:0005634;GO:0004514;GO:0034354;GO:0034213	C:cytoplasm;C:nucleus;F:nicotinate-nucleotide diphosphorylase (carboxylating) activity;P:'de novo' NAD biosynthetic process from tryptophan;P:quinolinate catabolic process	sce:YFR047C	IPR013785;IPR004393;IPR027277;IPR002638;IPR022412	Aldolase_TIM;NadC;NadC/ModD;Quinolinate_PRibosylTrfase_C;Quinolinate_PRibosylTrfase_N	EC:2.4.2.19	PF01729;PF02749	F;F	UPA00253
Pxanthii_hau_2741	153	A0A177SZB9	tr_fungi	N_terminal Putative	1e-09	47.06	179	51	Selected protein is the only available option, W2: There is no M at the beginning, Distance to subject end: 125 aas, not enough to search stop codon your sequence is shorter than subject: 51 - 179 Selected protein is the only available option,	1	1	153	4	54	sp=Uncharacterized protein Tilletia indica.	-	-	-	IPR005119	LysR_subst-bd	-	PF03466	F	-
Pxanthii_hau_2754	158	Q12220	sp_fungi	Internal Sure	0	57.69	0	52	Unexpected stop codon in the beginning of your sequence, Unexpected STOP codon at 3' end. Distance to subject end: 90 aas, your sequence is shorter than subject: 44 - 183 Unexpected stop codon in the beginning of your sequence, Unexpected STOP codon at 3' end. Distance to subject end: 464 aas, your sequence is shorter than subject: 3 - 652 Distance to subject end: 314 aas, not enough to search st…	3	6	161	452	503	sp=U3 small nucleolar RNA-associated protein 12 Saccharomyces cerevisiae (strain ATCC 204508 / S288c) (Baker's yeast)	GO:0005730;GO:0005654;GO:0034388;GO:0032040;GO:0030515;GO:0000480;GO:0000447;GO:0000472;GO:0000462;GO:0031167	C:nucleolus;C:nucleoplasm;C:Pwp2p-containing subcomplex of 90S preribosome;C:small-subunit processome;F:snoRNA binding;P:endonucleolytic cleavage in 5'-ETS of tricistronic rRNA transcript (SSU-rRNA, 5.8S rRNA, LSU-rRNA);P:endonucleolytic cleavage in ITS1 to separate SSU-rRNA from 5.8S rRNA and LSU-rRNA from tricistronic rRNA transcript (SSU-rRNA, 5.8S rRNA, LSU-rRNA);P:endonucleolytic cleavage to…	sce:YLR129W	IPR020472;IPR007148;IPR015943;IPR001680;IPR019775;IPR017986	G-protein_beta_WD-40_rep;SSU_processome_Utp12;WD40/YVTN_repeat-like_dom;WD40_repeat;WD40_repeat_CS;WD40_repeat_dom	-	PF04003;PF00400	F;F	-
Pxanthii_hau_2764	142	P19848	sp_fungi	N_terminal Sure	9e-19	94.74	76	38	Distance to subject end: 38 aas, not enough to search stop codon your sequence is shorter than subject: 38 - 76 Selected protein is the only available option,	2	29	142	1	38	sp=Ubiquitin Coprinellus congregatus (Inky cap fungus) (Coprinus congregatus)	GO:0005737;GO:0005634	C:cytoplasm;C:nucleus	-	IPR019956;IPR029071;IPR019954;IPR000626	Ubiquitin;Ubiquitin-rel_dom;Ubiquitin_CS;Ubiquitin_dom	-	PF00240	F	-
Pxanthii_hau_2792	546	N1JC21	tr_fungi	C_terminal Putative	4e-20	50.57	282	101	Distance to subject end: 139 aas, not enough to search stop codon your sequence is shorter than subject: 55 - 349 Distance to subject end: 87 aas, not enough to search stop codon your sequence is shorter than subject: 55 - 318 Distance to subject end: 146 aas, not enough to search stop codon your sequence is shorter than subject: 55 - 352 Distance to subject end: 127 aas, not enough to search sto…	2	8	310	194	280	sp=Uncharacterized protein Blumeria graminis f. sp. hordei (strain DH14) (Barley powdery mildew) (Oidium monilioides f. sp. hordei)	-	-	-	IPR005135	Endo/exonuclease/phosphatase	-	-	-	-
Pxanthii_hau_2825	142	A0A0C4FCG6	tr_fungi	Internal Sure	3e-07	45.45	105	48	Distance to subject end: 247 aas, not enough to search stop codon your sequence is shorter than subject: 48 - 735 Distance to subject end: 85 aas, not enough to search stop codon your sequence is shorter than subject: 48 - 500 Distance to subject end: 11 aas, not enough to search stop codon your sequence is shorter than subject: 48 - 467 Distance to subject end: 26 aas, not enough to search stop …	1	1	144	50	93	sp=Uncharacterized protein Puccinia triticina (isolate 1-1 / race 1 (BBBD)) (Brown leaf rust fungus)	GO:0005634	C:nucleus	-	IPR000953;IPR017984;IPR023780;IPR016197	Chromo/shadow_dom;Chromo_dom_subgr;Chromo_domain;Chromodomain-like	-	PF00385	F	-
Pxanthii_hau_2827	151	A0A061HL16	tr_fungi	Internal Sure	4e-10	64	115	51	Distance to subject end: 42 aas, not enough to search stop codon your sequence is shorter than subject: 51 - 115 Selected protein is the only available option,	1	1	153	24	73	sp=Uncharacterized protein Blumeria graminis f. sp. tritici 96224.	-	-	-	-	-	-	-	-	-
Pxanthii_hau_2841	142	H0H125	tr_fungi	C_terminal Sure	1e-07	56.1	144	43	Selected protein is the only available option, Distance to subject end: 208 aas, not enough to search stop codon your sequence is shorter than subject: 58 - 402 Distance to subject end: 82 aas, not enough to search stop codon your sequence is shorter than subject: 47 - 391 Distance to subject end: 82 aas, not enough to search stop codon your sequence is shorter than subject: 47 - 394 Distance to …	1	4	132	104	144	sp=Cdc21p Saccharomyces cerevisiae x Saccharomyces kudriavzevii (strain VIN7) (Yeast)	GO:0004799;GO:0006231	F:thymidylate synthase activity;P:dTMP biosynthetic process	-	IPR023451;IPR000398	Thymidate_synth/dCMP_Mease;Thymidylate_synthase	-	PF00303	F	-
Pxanthii_hau_2852	245	A0A0B1P5P6	tr_fungi	N_terminal Sure	1e-06	51.43	141	47	your sequence is shorter than subject: 73 - 422 Distance to subject end: 837 aas, not enough to search stop codon your sequence is shorter than subject: 48 - 1773 Distance to subject end: 4 aas, not enough to search stop codon your sequence is shorter than subject: 50 - 280 Unexpected STOP codon in 5 prime region, Distance to subject end: 237 aas, not enough to search stop codon your sequence is …	1	106	246	9	43	sp=Uncharacterized protein Uncinula necator (Grape powdery mildew)	-	-	-	-	-	-	-	-	-
Pxanthii_hau_2931	143	A8QET0	tr_fungi	N_terminal Sure	1e-05	50	112	43	Distance to subject end: 27 aas, not enough to search stop codon your sequence is shorter than subject: 51 - 228 Distance to subject end: 1163 aas, not enough to search stop codon your sequence is shorter than subject: 51 - 1572 W2: There is no M at the beginning, Distance to subject end: 690 aas, not enough to search stop codon your sequence is shorter than subject: 51 - 749 W2: There is no M at…	1	16	144	1	50	sp=Uncharacterized protein Malassezia globosa (strain ATCC MYA-4612 / CBS 7966) (Dandruff-associated fungus)	-	-	mgl:MGL_4285	-	-	-	-	-	-
Pxanthii_hau_2935	143	E9DTY5	tr_fungi	Internal Sure	0.31	55.56	135	48	Selected protein is the only available option, Distance to subject end: 3 aas, not enough to search stop codon your sequence is shorter than subject: 48 - 135 Selected protein is the only available option,	2	14	157	96	122	sp=Allergen Ale o 13 Metarhizium acridum (strain CQMa 102)	GO:0008289;GO:0005215	F:lipid binding;F:transporter activity	maw:MAC_01083	IPR012674;IPR011038;IPR000463;IPR031259;IPR000566	Calycin;Calycin-like;Fatty_acid-bd;iLBP;Lipocln_cytosolic_FA-bd_dom	-	PF00061	F	-
Pxanthii_hau_2949	275	Q8TGM5	sp_fungi	N_terminal Putative	0.012	59.26	67	39	Distance to subject end: 226 aas, not enough to search stop codon your sequence is shorter than subject: 48 - 706 Unexpected stop codon in the beginning of your sequence, Unexpected STOP codon at 3' end. Distance to subject end: 172 aas, your sequence is shorter than subject: 36 - 997 Unexpected stop codon in the beginning of your sequence, Unexpected STOP codon at 3' end. Distance to subject end…	3	159	275	8	34	sp=Putative uncharacterized protein ART3 Saccharomyces cerevisiae (strain ATCC 204508 / S288c) (Baker's yeast)	-	-	-	-	-	-	-	-	-
Pxanthii_hau_2977	335	A0A0B1P6V0	tr_fungi	Internal Sure	2e-22	46.3	247	111	W2: There is no M at the beginning, Distance to subject end: 665 aas, not enough to search stop codon your sequence is shorter than subject: 56 - 721 W2: There is no M at the beginning, Distance to subject end: 665 aas, not enough to search stop codon your sequence is shorter than subject: 56 - 721 W1: There is no M at the beginning, possible sequencing error, Distance to subject end: 17 aas, not…	3	15	347	61	168	sp=Uncharacterized protein Uncinula necator (Grape powdery mildew)	-	-	-	IPR000477	RT_dom	-	PF00078	F	-
Pxanthii_hau_2023_split_0	826	P03879	sp_fungi	C_terminal Putative	3e-55	47.66	638	242	Distance to subject end: 84 aas, not enough to search stop codon your sequence is shorter than subject: 117 - 3699 Unexpected STOP codon at 3' end. Distance to subject end: 186 aas, your sequence is shorter than subject: 28 - 436 Unexpected STOP codon in 5 prime region, Distance to subject end: 174 aas, not enough to search stop codon your sequence is shorter than subject: 47 - 269 Unexpected sto…	2	62	787	403	637	sp=Intron-encoded RNA maturase bI4 Saccharomyces cerevisiae (strain ATCC 204508 / S288c) (Baker's yeast) Mitochondrion	GO:0005739;GO:0004519;GO:0003723;GO:0000372;GO:0006397	C:mitochondrion;F:endonuclease activity;F:RNA binding;P:Group I intron splicing;P:mRNA processing	sce:Q0120	IPR005797;IPR027387;IPR016174;IPR027434;IPR004860	Cyt_b/b6_N;Cytb/b6-like;Di-haem_cyt_TM;Homing_endonucl;LAGLIDADG_2	-	PF00033;PF00961	F;F	-
Pxanthii_hau_2768_split_1	154	P40920	sp_fungi	N_terminal Putative	0.0003	45.95	181	50	W2: There is no M at the beginning, Unexpected STOP codon at 3' end. Distance to subject end: 132 aas, your sequence is shorter than subject: 50 - 181 Selected protein is the only available option,	1	1	152	13	46	sp=30 kDa heat shock protein Emericella nidulans (strain FGSC A4 / ATCC 38163 / CBS 112.46 / NRRL 194 / M139) (Aspergillus nidulans)	GO:0097308;GO:0034605	P:cellular response to farnesol;P:cellular response to heat	ani:AN2530.2	IPR002068;IPR031107;IPR008978	A-crystallin/Hsp20_dom;HSP20;HSP20-like_chaperone	-	PF00011	F	-
Pxanthii_hau_5011	153	A0A0B1P050	tr_fungi	N_terminal Putative	2e-09	75	127	49	Distance to subject end: 441 aas, not enough to search stop codon your sequence is shorter than subject: 54 - 557 Distance to subject end: 420 aas, not enough to search stop codon your sequence is shorter than subject: 54 - 530 your sequence is shorter than subject: 54 - 586 Distance to subject end: 402 aas, not enough to search stop codon your sequence is shorter than subject: 54 - 493 Distance …	1	7	153	19	50	sp=Uncharacterized protein Uncinula necator (Grape powdery mildew)	-	-	-	-	-	-	-	-	-
Pxanthii_hau_5021	164	A0A0B1NWD0	tr_fungi	N_terminal Sure	1e-15	77.27	72	39	Unexpected stop codon in the beginning of your sequence, Unexpected STOP codon at 3' end. Distance to subject end: 368 aas, your sequence is shorter than subject: 35 - 476 Unexpected STOP codon at 3' end. Distance to subject end: 285 aas, your sequence is shorter than subject: 51 - 468 Distance to subject end: 354 aas, not enough to search stop codon your sequence is shorter than subject: 52 - 52…	3	48	164	16	59	sp=Uncharacterized protein Uncinula necator (Grape powdery mildew)	-	-	-	-	-	-	-	-	-
Pxanthii_hau_5040	154	N1JR42	tr_fungi	Internal Sure	8e-22	82	192	51	Selected protein is the only available option, Distance to subject end: 402 aas, not enough to search stop codon your sequence is shorter than subject: 55 - 766 Distance to subject end: 17 aas, not enough to search stop codon your sequence is shorter than subject: 52 - 630 Distance to subject end: 414 aas, not enough to search stop codon your sequence is shorter than subject: 51 - 655 Distance to…	3	3	155	48	97	sp=Heat shock protein 30 Blumeria graminis f. sp. hordei (strain DH14) (Barley powdery mildew) (Oidium monilioides f. sp. hordei)	-	-	-	IPR002068;IPR031107;IPR008978	A-crystallin/Hsp20_dom;HSP20;HSP20-like_chaperone	-	PF00011	F	-
Pxanthii_hau_5044	154	N1JGK9	tr_fungi	C_terminal Sure	7e-05	57.5	136	41	your sequence is shorter than subject: 41 - 136 Selected protein is the only available option,	3	3	125	97	136	sp=Uncharacterized protein Blumeria graminis f. sp. hordei (strain DH14) (Barley powdery mildew) (Oidium monilioides f. sp. hordei)	-	-	-	-	-	-	-	-	-
Pxanthii_hau_5047	154	N1J7Z2	tr_fungi	N_terminal Putative	7e-22	82	134	51	Unexpected STOP codon at 3' end. Distance to subject end: 151 aas, your sequence is shorter than subject: 39 - 410 W2: There is no M at the beginning, Distance to subject end: 82 aas, not enough to search stop codon your sequence is shorter than subject: 51 - 134 Selected protein is the only available option,	3	3	155	2	51	sp=Uncharacterized protein Blumeria graminis f. sp. hordei (strain DH14) (Barley powdery mildew) (Oidium monilioides f. sp. hordei)	-	-	-	-	-	-	-	-	-
Pxanthii_hau_5097	158	N1JC64	tr_fungi	Internal Sure	0	71.15	0	53	Distance to subject end: 382 aas, not enough to search stop codon your sequence is shorter than subject: 54 - 467 Distance to subject end: 462 aas, not enough to search stop codon your sequence is shorter than subject: 65 - 1029 Unexpected stop codon in the beginning of your sequence, Distance to subject end: 263 aas, not enough to search stop codon your sequence is shorter than subject: 52 - 359…	3	1	159	159	210	sp=Uncharacterized protein Blumeria graminis f. sp. hordei (strain DH14) (Barley powdery mildew) (Oidium monilioides f. sp. hordei)	GO:0016021	C:integral component of membrane	-	IPR010775	DUF1365	-	PF07103	F	-
Pxanthii_hau_5105	220	O94389	sp_fungi	Internal Sure	7e-06	57.5	207	73	Distance to subject end: 23 aas, not enough to search stop codon your sequence is shorter than subject: 51 - 375 Distance to subject end: 23 aas, not enough to search stop codon your sequence is shorter than subject: 51 - 375 Unexpected STOP codon at 3' end. your sequence is shorter than subject: 41 - 166 Unexpected stop codon in the beginning of your sequence, Unexpected STOP codon at 3' end. Di…	2	104	322	96	134	sp=Coiled-coil domain-containing protein 124 homolog Schizosaccharomyces pombe (strain 972 / ATCC 24843) (Fission yeast)	GO:0005829;GO:0005634	C:cytosol;C:nucleus	spo:SPBC29A10.12	IPR010422	Ccdc124	-	PF06244	F	-
Pxanthii_hau_5167	546	A0A0L6ULP7	sp_fungi	Internal Sure	8e-120	98.86	312	182	ERROR#3, Sequence has a lot of errors or reference protein is too different Separated hits, possible frame ERROR between 111 and 112, and possible frame ERROR between 339 and 340, Distance to subject end: 7 aas, not enough to search stop codon your sequence is longer than subject: 182 - 76 Selected protein is hit number 2 in blast result, ERROR#3, Sequence has a lot of errors or reference protein…	1	1	546	123	298	sp=Uncharacterized protein Puccinia sorghi.	GO:0005737	C:cytoplasm	-	IPR019956;IPR029071;IPR019954;IPR000626	Ubiquitin;Ubiquitin-rel_dom;Ubiquitin_CS;Ubiquitin_dom	-	PF00240	F	-
Pxanthii_hau_5177	155	A0A0V1PPS8	tr_fungi	Internal Sure	0	79.59	0	53	Frameshift at 67 (ex), Frameshift at 134 (ex), Distance to subject end: 22 aas, not enough to search stop codon your sequence is shorter than subject: 53 - 120 Selected protein is the only available option,	1	10	168	51	97	sp=Uncharacterized protein Debaryomyces fabryi.	-	-	-	-	-	-	-	-	-
Pxanthii_hau_5199	155	A0A061HL16	tr_fungi	Internal Sure	5e-10	62	115	51	Distance to subject end: 472 aas, not enough to search stop codon your sequence is shorter than subject: 55 - 706 Distance to subject end: 352 aas, not enough to search stop codon your sequence is shorter than subject: 55 - 589 Distance to subject end: 69 aas, not enough to search stop codon your sequence is shorter than subject: 51 - 328 Unexpected STOP codon at 3' end. Distance to subject end: …	3	3	155	47	96	sp=Uncharacterized protein Blumeria graminis f. sp. tritici 96224.	-	-	-	-	-	-	-	-	-
Pxanthii_hau_5261	156	A0A0B1NZW8	tr_fungi	Internal Sure	1e-13	63.83	121	52	Distance to subject end: 326 aas, not enough to search stop codon your sequence is shorter than subject: 52 - 782 Distance to subject end: 3 aas, not enough to search stop codon your sequence is shorter than subject: 52 - 121 Selected protein is the only available option,	2	8	163	69	115	sp=Uncharacterized protein Uncinula necator (Grape powdery mildew)	-	-	-	-	-	-	-	-	-
Pxanthii_hau_5282	156	A0A0B1PDS4	tr_fungi	Internal Sure	0.001	60	165	52	Distance to subject end: 7 aas, not enough to search stop codon your sequence is shorter than subject: 52 - 165 Selected protein is the only available option,	1	1	156	107	136	sp=Uncharacterized protein Uncinula necator (Grape powdery mildew)	GO:0003676;GO:0008270	F:nucleic acid binding;F:zinc ion binding	-	IPR001878	Znf_CCHC	-	-	-	-
Pxanthii_hau_5339	249	Q0CPF9	sp_fungi	Internal Sure	0.65	52.94	286	83	Unexpected stop codon in the beginning of your sequence, your sequence is shorter than subject: 52 - 617 Distance to subject end: 525 aas, not enough to search stop codon your sequence is shorter than subject: 74 - 731 Unexpected stop codon in the beginning of your sequence, Unexpected STOP codon at 3' end. Distance to subject end: 23 aas, your sequence is shorter than subject: 10 - 875 Distance …	1	175	423	134	150	sp=Eukaryotic translation initiation factor 3 subunit G Aspergillus terreus (strain NIH 2624 / FGSC A1156)	GO:0005829;GO:0016282;GO:0033290;GO:0071540;GO:0071541;GO:0043614;GO:0005634;GO:0000166;GO:0003743;GO:0001731;GO:0006446;GO:0002188	C:cytosol;C:eukaryotic 43S preinitiation complex;C:eukaryotic 48S preinitiation complex;C:eukaryotic translation initiation factor 3 complex, eIF3e;C:eukaryotic translation initiation factor 3 complex, eIF3m;C:multi-eIF complex;C:nucleus;F:nucleotide binding;F:translation initiation factor activity;P:formation of translation preinitiation complex;P:regulation of translational initiation;P:transla…	-	IPR017334;IPR024675;IPR012677;IPR000504	eIF3_g;eIF3g_N;Nucleotide-bd_a/b_plait;RRM_dom	-	PF12353;PF00076	F;F	-
Pxanthii_hau_5347	157	A0A177T756	tr_fungi	N_terminal Putative	0.049	45.24	128	32	Unexpected stop codon in the beginning of your sequence, your sequence is shorter than subject: 31 - 137 Unexpected STOP codon in 5 prime region, Unexpected STOP codon at 3' end. Distance to subject end: 77 aas, your sequence is shorter than subject: 32 - 128 Selected protein is the only available option,	1	25	120	9	50	sp=Uncharacterized protein Tilletia caries (wheat bunt fungus)	-	-	-	-	-	-	-	-	-
Pxanthii_hau_5358	413	K1WTY8	tr_fungi	N_terminal Putative	4e-21	66.18	237	100	Distance to subject end: 92 aas, not enough to search stop codon your sequence is shorter than subject: 21 - 113 Distance to subject end: 152 aas, not enough to search stop codon your sequence is shorter than subject: 21 - 173 Unexpected STOP codon in 5 prime region, Distance to subject end: 108 aas, not enough to search stop codon your sequence is shorter than subject: 100 - 237 Selected protein…	3	114	413	62	129	sp=Uncharacterized protein Marssonina brunnea f. sp. multigermtubi (strain MB_m1) (Marssonina leaf spot fungus)	GO:0003677;GO:0015074;GO:0006313	F:DNA binding;P:DNA integration;P:transposition, DNA-mediated	mbe:MBM_00213	IPR002492	Transposase_Tc1-like	-	PF01498	F	-
Pxanthii_hau_5366	157	A0A0F7ZYF3	tr_fungi	Internal Sure	0.35	63.16	161	53	Unexpected stop codon in the beginning of your sequence, Distance to subject end: 218 aas, not enough to search stop codon your sequence is shorter than subject: 52 - 320 Unexpected stop codon in the beginning of your sequence, Distance to subject end: 218 aas, not enough to search stop codon your sequence is shorter than subject: 52 - 320 Unexpected stop codon in the beginning of your sequence, …	1	76	234	92	110	sp=Uncharacterized protein Hirsutella minnesotensis 3608.	-	-	-	-	-	-	-	-	-
Pxanthii_hau_5400	244	A0A0G4PFI4	tr_fungi	Internal Sure	0.57	45.71	292	81	Distance to subject end: 32 aas, not enough to search stop codon your sequence is shorter than subject: 74 - 468 Distance to subject end: 34 aas, not enough to search stop codon your sequence is shorter than subject: 74 - 471 W2: There is no M at the beginning, Distance to subject end: 539 aas, not enough to search stop codon your sequence is shorter than subject: 52 - 590 Distance to subject end…	3	120	362	73	107	sp=Uncharacterized protein Penicillium camemberti FM 013.	-	-	-	IPR022190	DUF3716	-	PF12511	F	-
Pxanthii_hau_5407	374	A0A0B1P5Q4	tr_fungi	Internal Sure	3e-11	55.13	231	124	Unexpected STOP codon at 3' end. Distance to subject end: 233 aas, your sequence is shorter than subject: 38 - 958 Distance to subject end: 25 aas, not enough to search stop codon your sequence is shorter than subject: 124 - 231 Selected protein is the only available option,	3	90	461	111	188	sp=Uncharacterized protein Uncinula necator (Grape powdery mildew)	-	-	-	-	-	-	-	-	-
Pxanthii_hau_5436	436	A7EV02	tr_fungi	C_terminal Putative	0.001	56.25	165	44	Distance to subject end: 641 aas, not enough to search stop codon your sequence is shorter than subject: 53 - 866 Distance to subject end: 141 aas, not enough to search stop codon your sequence is shorter than subject: 53 - 393 Distance to subject end: 129 aas, not enough to search stop codon your sequence is shorter than subject: 53 - 363 Unexpected STOP codon at 3' end. your sequence is shorter…	3	3	134	101	132	sp=Uncharacterized protein Sclerotinia sclerotiorum (strain ATCC 18683 / 1980 / Ss-1) (White mold) (Whetzelinia sclerotiorum)	-	-	ssl:SS1G_09160	IPR000477	RT_dom	-	PF00078	F	-
Pxanthii_hau_5456	168	A0A0F8UPA8	tr_fungi	C_terminal Sure	0.0002	67.86	49	42	Distance to subject end: 538 aas, not enough to search stop codon your sequence is shorter than subject: 53 - 1080 Distance to subject end: 538 aas, not enough to search stop codon your sequence is shorter than subject: 53 - 1080 Distance to subject end: 543 aas, not enough to search stop codon your sequence is shorter than subject: 53 - 1045 Distance to subject end: 543 aas, not enough to search…	2	8	133	22	49	sp=Uncharacterized protein Aspergillus ochraceoroseus.	-	-	-	-	-	-	-	-	-
Pxanthii_hau_5462	292	A0A0B1P1M8	tr_fungi	Internal Sure	6e-29	72.22	388	97	Distance to subject end: 74 aas, not enough to search stop codon your sequence is shorter than subject: 97 - 388 Selected protein is the only available option,	2	77	367	243	314	sp=Putative eka-like protein Uncinula necator (Grape powdery mildew)	-	-	-	IPR005135	Endo/exonuclease/phosphatase	-	-	-	-
Pxanthii_hau_5467	633	A0A0B1PDG0	tr_fungi	N_terminal Sure	5e-30	48.63	234	195	Selected protein is the only available option, Distance to subject end: 405 aas, not enough to search stop codon your sequence is shorter than subject: 73 - 1224 Distance to subject end: 60 aas, not enough to search stop codon your sequence is shorter than subject: 195 - 234 Selected protein is the only available option,	3	51	635	30	174	sp=Uncharacterized protein Uncinula necator (Grape powdery mildew)	-	-	-	-	-	-	-	-	-
Pxanthii_hau_5482	228	A0A0F8UPA8	tr_fungi	C_terminal Putative	0.001	62.07	49	30	Distance to subject end: 991 aas, not enough to search stop codon your sequence is shorter than subject: 29 - 1033 Distance to subject end: 544 aas, not enough to search stop codon your sequence is shorter than subject: 52 - 626 Distance to subject end: 544 aas, not enough to search stop codon your sequence is shorter than subject: 29 - 586 Distance to subject end: 544 aas, not enough to search s…	1	1	90	21	49	sp=Uncharacterized protein Aspergillus ochraceoroseus.	-	-	-	-	-	-	-	-	-
Pxanthii_hau_5488	158	A0A0B1NZ58	tr_fungi	Internal Sure	1e-08	52.63	165	53	Distance to subject end: 5 aas, not enough to search stop codon your sequence is shorter than subject: 53 - 165 Selected protein is the only available option,	2	26	184	127	164	sp=Uncharacterized protein Uncinula necator (Grape powdery mildew)	-	-	-	-	-	-	-	-	-
Pxanthii_hau_5502	158	P25585	sp_fungi	N_terminal Sure	0.68	45.45	152	51	Distance to subject end: 254 aas, not enough to search stop codon your sequence is shorter than subject: 52 - 510 Unexpected STOP codon at 3' end. Distance to subject end: 350 aas, your sequence is shorter than subject: 45 - 539 Unexpected STOP codon at 3' end. Distance to subject end: 39 aas, your sequence is shorter than subject: 31 - 331 Unexpected STOP codon at 3' end. your sequence is shorte…	1	7	159	14	35	sp=Protein FYV5 Saccharomyces cerevisiae (strain ATCC 204508 / S288c) (Baker's yeast)	GO:0005618;GO:0005576;GO:0016021;GO:0005886;GO:0007049;GO:0071555;GO:0006873;GO:0000750	C:cell wall;C:extracellular region;C:integral component of membrane;C:plasma membrane;P:cell cycle;P:cell wall organization;P:cellular ion homeostasis;P:pheromone-dependent signal transduction involved in conjugation with cellular fusion	sce:YCL058C	-	-	-	-	-	-
Pxanthii_hau_5521	238	A0A0B1P869	tr_fungi	C_terminal Sure	2e-14	60.34	136	62	Distance to subject end: 228 aas, not enough to search stop codon your sequence is shorter than subject: 53 - 372 your sequence is shorter than subject: 62 - 136 Selected protein is the only available option,	3	3	188	73	130	sp=Uncharacterized protein Uncinula necator (Grape powdery mildew)	-	-	-	-	-	-	-	-	-
Pxanthii_hau_5531	158	A0A0B1PIB3	tr_fungi	Internal Sure	3e-14	63.46	189	53	Distance to subject end: 130 aas, not enough to search stop codon your sequence is shorter than subject: 52 - 1224 Distance to subject end: 101 aas, not enough to search stop codon your sequence is shorter than subject: 52 - 241 Distance to subject end: 117 aas, not enough to search stop codon your sequence is shorter than subject: 53 - 189 Selected protein is the only available option,	1	1	159	19	70	sp=Uncharacterized protein Uncinula necator (Grape powdery mildew)	-	-	-	-	-	-	-	-	-
Pxanthii_hau_5539	159	A0A0G2I1C2	tr_fungi	N_terminal Putative	0.39	53.33	63	53	Distance to subject end: 631 aas, not enough to search stop codon your sequence is shorter than subject: 53 - 715 W2: There is no M at the beginning, Distance to subject end: 2 aas, not enough to search stop codon Selected protein is the only available option,	1	1	159	23	52	sp=Uncharacterized protein Emmonsia crescens UAMH 3008.	GO:0016021	C:integral component of membrane	-	-	-	-	-	-	-
Pxanthii_hau_5546	163	A0A0M9VN00	tr_fungi	C_terminal Putative	0.015	58.62	81	38	Distance to subject end: 395 aas, not enough to search stop codon your sequence is shorter than subject: 53 - 795 Distance to subject end: 123 aas, not enough to search stop codon your sequence is shorter than subject: 53 - 258 Unexpected STOP codon at 3' end. your sequence is shorter than subject: 38 - 81 Selected protein is the only available option,	2	11	124	51	79	sp=Nadh-ubiquinone oxidoreductase subunit Malassezia pachydermatis.	GO:0016021;GO:0005739;GO:0008137	C:integral component of membrane;C:mitochondrion;F:NADH dehydrogenase (ubiquinone) activity	-	IPR009866	NADH_UbQ_OxRdtase_NDUFB4_su	-	PF07225	F	-
Pxanthii_hau_5571	292	A0A0B1P2T7	tr_fungi	Internal Sure	2e-20	71.67	278	98	Unexpected STOP codon in 5 prime region, Distance to subject end: 886 aas, not enough to search stop codon your sequence is shorter than subject: 63 - 967 Distance to subject end: 362 aas, not enough to search stop codon your sequence is shorter than subject: 53 - 557 Possible protein fusion, your sequence is shorter than subject: 98 - 278 Selected protein is the only available option,	1	1	294	219	278	sp=Uncharacterized protein Uncinula necator (Grape powdery mildew)	-	-	-	IPR013103	RVT_2	-	PF07727	F	-
Pxanthii_hau_5582	426	N1J8F6	tr_fungi	Internal Sure	8e-12	59.65	546	142	Distance to subject end: 137 aas, not enough to search stop codon your sequence is shorter than subject: 53 - 505 Distance to subject end: 318 aas, not enough to search stop codon your sequence is shorter than subject: 53 - 552 Distance to subject end: 314 aas, not enough to search stop codon your sequence is shorter than subject: 142 - 546 Selected protein is the only available option,	3	201	626	155	211	sp=Uncharacterized protein Blumeria graminis f. sp. hordei (strain DH14) (Barley powdery mildew) (Oidium monilioides f. sp. hordei)	-	-	-	-	-	-	-	-	-
Pxanthii_hau_5599	261	Q9C2M6	sp_fungi	Internal Sure	5e-11	66.67	282	87	Unexpected stop codon in the beginning of your sequence, Unexpected STOP codon at 3' end. Distance to subject end: 593 aas, your sequence is shorter than subject: 21 - 1416 Distance to subject end: 327 aas, not enough to search stop codon your sequence is shorter than subject: 53 - 564 Unexpected stop codon in the beginning of your sequence, Distance to subject end: 328 aas, not enough to search …	3	6	266	68	118	sp=Putative dolichyldiphosphatase Neurospora crassa (strain ATCC 24698 / 74-OR23-1A / CBS 708.71 / DSM 1257 / FGSC 987)	GO:0030176;GO:0047874;GO:0008610;GO:0006487	C:integral component of endoplasmic reticulum membrane;F:dolichyldiphosphatase activity;P:lipid biosynthetic process;P:protein N-linked glycosylation	ncr:NCU03718	IPR000326	P_Acid_Pase_2/haloperoxidase	EC:3.6.1.43	PF01569	F	UPA00378
Pxanthii_hau_5608	169	W6XIG1	tr_fungi	N_terminal Putative	0.24	48.57	62	47	Distance to subject end: 479 aas, not enough to search stop codon your sequence is shorter than subject: 62 - 1184 Distance to subject end: 81 aas, not enough to search stop codon your sequence is shorter than subject: 87 - 232 Distance to subject end: 82 aas, not enough to search stop codon your sequence is shorter than subject: 87 - 232 Distance to subject end: 81 aas, not enough to search stop…	1	31	171	24	57	sp=Uncharacterized protein Bipolaris zeicola 26-R-13.	-	-	bze:COCCADRAFT_113126	-	-	-	-	-	-
Pxanthii_hau_5657	189	P19848	sp_fungi	Internal Sure	0	100	0	63	ERROR#3, Sequence has a lot of errors or reference protein is too different Possible protein fusion, Selected protein is hit number 2 in blast result,	1	1	189	30	76	sp=Ubiquitin Coprinellus congregatus (Inky cap fungus) (Coprinus congregatus)	GO:0005737;GO:0005634	C:cytoplasm;C:nucleus	-	IPR019956;IPR029071;IPR019954;IPR000626	Ubiquitin;Ubiquitin-rel_dom;Ubiquitin_CS;Ubiquitin_dom	-	PF00240	F	-
Pxanthii_hau_5679	173	A0A0B1PAC9	tr_fungi	Complete Putative	2e-16	72.73	76	45	Distance to subject end: 31 aas, not enough to search stop codon your sequence is shorter than subject: 63 - 123 Distance to subject end: 31 aas, not enough to search stop codon your sequence is shorter than subject: 63 - 123 Distance to subject end: 204 aas, not enough to search stop codon your sequence is shorter than subject: 54 - 655 W2: There is no M at the beginning, your sequence is shorte…	2	2	136	6	49	sp=Uncharacterized protein Uncinula necator (Grape powdery mildew)	-	-	-	-	-	-	-	-	-
Pxanthii_hau_5795	162	Q8TGM7	sp_fungi	C_terminal Putative	0.0008	100	61	37	Unexpected stop codon in the beginning of your sequence, Unexpected STOP codon at 3' end. Distance to subject end: 518 aas, your sequence is shorter than subject: 12 - 1172 Unexpected STOP codon at 3' end. Distance to subject end: 395 aas, your sequence is shorter than subject: 50 - 4083 Distance to subject end: 31 aas, not enough to search stop codon your sequence is shorter than subject: 54 - 4…	2	2	112	42	57	sp=Putative uncharacterized protein ART2 Saccharomyces cerevisiae (strain ATCC 204508 / S288c) (Baker's yeast)	-	-	-	-	-	-	-	-	-
Pxanthii_hau_5809	552	Q8TG90	sp_fungi	C_terminal Putative	2e-29	56.04	233	94	Unexpected STOP codon at 3' end. Distance to subject end: 233 aas, your sequence is shorter than subject: 40 - 321 Unexpected stop codon in the beginning of your sequence, Unexpected STOP codon at 3' end. Distance to subject end: 1524 aas, your sequence is shorter than subject: 13 - 1655 Distance to subject end: 91 aas, not enough to search stop codon your sequence is shorter than subject: 54 - 2…	3	3	284	134	224	sp=3,4-dihydroxy-2-butanone 4-phosphate synthase Magnaporthe oryzae (strain 70-15 / ATCC MYA-4617 / FGSC 8958) (Rice blast fungus) (Pyricularia oryzae)	GO:0005829;GO:0005758;GO:0008686;GO:0046872;GO:0009060;GO:0009231	C:cytosol;C:mitochondrial intermembrane space;F:3,4-dihydroxy-2-butanone-4-phosphate synthase activity;F:metal ion binding;P:aerobic respiration;P:riboflavin biosynthetic process	mgr:MGG_01049	IPR017945;IPR000422	DHBP_synth_RibB-like_a/b_dom;DHBP_synthase_RibB	-	PF00926	F	UPA00275
Pxanthii_hau_5845	162	A0A0C3D5U1	tr_fungi	Internal Sure	9e-13	61.22	132	54	Selected protein is the only available option, Distance to subject end: 311 aas, not enough to search stop codon your sequence is shorter than subject: 54 - 481 Distance to subject end: 321 aas, not enough to search stop codon your sequence is shorter than subject: 58 - 496 Unexpected STOP codon at 3' end. your sequence is shorter than subject: 16 - 197 Distance to subject end: 357 aas, not enoug…	3	3	164	80	128	sp=Uncharacterized protein Oidiodendron maius Zn.	-	-	-	IPR029068;IPR004360	Glyas_Bleomycin-R_OHBP_Dase;Glyas_Fos-R_dOase_dom	-	PF00903	F	-
Pxanthii_hau_5855	275	N1JCQ5	tr_fungi	N_terminal Putative	0	56.67	0	92	Distance to subject end: 473 aas, not enough to search stop codon your sequence is shorter than subject: 32 - 505 Frameshift at 82 (ex), W2: There is no M at the beginning, Distance to subject end: 157 aas, not enough to search stop codon your sequence is shorter than subject: 92 - 262 Selected protein is the only available option,	2	2	277	16	104	sp=Uncharacterized protein Blumeria graminis f. sp. hordei (strain DH14) (Barley powdery mildew) (Oidium monilioides f. sp. hordei)	-	-	-	IPR005135	Endo/exonuclease/phosphatase	-	PF14529	F	-
Pxanthii_hau_5856	1108	W9C7E8	tr_fungi	Internal Sure	8e-07	53.85	477	369	Possible protein fusion, your sequence is shorter than subject: 369 - 477 Selected protein is the only available option,	3	3	1109	128	179	sp=Polyprotein Sclerotinia borealis F-4157.	-	-	-	IPR013103	RVT_2	-	PF07727	F	-
Pxanthii_hau_5861	250	A0A0B1P4K2	tr_fungi	N_terminal Sure	1e-24	58.11	254	76	Distance to subject end: 637 aas, not enough to search stop codon your sequence is shorter than subject: 79 - 1002 Distance to subject end: 1 aas, not enough to search stop codon your sequence is shorter than subject: 79 - 365 Distance to subject end: 178 aas, not enough to search stop codon your sequence is shorter than subject: 76 - 254 Selected protein is the only available option,	3	24	251	1	74	sp=Uncharacterized protein Uncinula necator (Grape powdery mildew)	-	-	-	-	-	-	-	-	-
Pxanthii_hau_5884	911	A0A0B1PC28	tr_fungi	N_terminal Putative	1e-56	58.62	220	205	Distance to subject end: 4 aas, not enough to search stop codon your sequence is shorter than subject: 68 - 613 Distance to subject end: 156 aas, not enough to search stop codon your sequence is shorter than subject: 54 - 467 Distance to subject end: 150 aas, not enough to search stop codon your sequence is shorter than subject: 54 - 467 Distance to subject end: 152 aas, not enough to search stop…	1	298	912	7	205	sp=Uncharacterized protein Uncinula necator (Grape powdery mildew)	-	-	-	-	-	-	-	-	-
Pxanthii_hau_5889	624	B8MNU8	tr_fungi	Internal Sure	1e-55	48.29	285	208	Distance to subject end: 4 aas, not enough to search stop codon your sequence is shorter than subject: 61 - 715 Distance to subject end: 7 aas, not enough to search stop codon your sequence is shorter than subject: 208 - 285 Selected protein is the only available option,	1	10	633	74	278	sp=Uncharacterized protein Talaromyces stipitatus (strain ATCC 10500 / CBS 375.48 / QM 6759 / NRRL 1006) (Penicillium stipitatum)	GO:0003676;GO:0004523	F:nucleic acid binding;F:RNA-DNA hybrid ribonuclease activity	-	IPR012337;IPR002156	RNaseH-like_dom;RNaseH_domain	-	-	-	-
Pxanthii_hau_5974	213	A0A0B1P6Y2	tr_fungi	Internal Sure	8e-13	68.09	228	71	Distance to subject end: 285 aas, not enough to search stop codon your sequence is shorter than subject: 54 - 633 Distance to subject end: 109 aas, not enough to search stop codon your sequence is shorter than subject: 58 - 267 Distance to subject end: 1446 aas, not enough to search stop codon your sequence is shorter than subject: 55 - 1667 Distance to subject end: 115 aas, not enough to search …	3	72	284	67	113	sp=Uncharacterized protein Uncinula necator (Grape powdery mildew)	-	-	-	-	-	-	-	-	-
Pxanthii_hau_1019	633	O43003	sp_fungi	Complete Putative	4e-31	48.09	162	129	Unexpected STOP codon at 3' end. Distance to subject end: 127 aas, your sequence is shorter than subject: 29 - 332 Unexpected STOP codon in 5 prime region, Unexpected STOP codon at 3' end. your sequence is shorter than subject: 129 - 162 Selected protein is the only available option, Selected protein is the only available option,	3	69	455	36	161	sp=Protein mmf1, mitochondrial Schizosaccharomyces pombe (strain 972 / ATCC 24843) (Fission yeast)	GO:0005737;GO:0005759;GO:0000002	C:cytoplasm;C:mitochondrial matrix;P:mitochondrial genome maintenance	spo:SPBC2G2.04c	IPR013813;IPR006056;IPR019897;IPR006175	Endoribo_LPSP/chorism_mut-like;RidA;RidA_CS;YjgF/YER057c/UK114	-	PF01042	F	-
Pxanthii_hau_1027	169	A0A0B1P6X5	tr_fungi	Internal Sure	7e-25	78.57	189	57	your sequence is shorter than subject: 58 - 562 Unexpected STOP codon at 3' end. Distance to subject end: 146 aas, your sequence is shorter than subject: 47 - 584 Distance to subject end: 333 aas, not enough to search stop codon your sequence is shorter than subject: 42 - 426 Unexpected stop codon in the beginning of your sequence, Distance to subject end: 679 aas, not enough to search stop codon…	1	1	171	121	176	sp=Uncharacterized protein Uncinula necator (Grape powdery mildew)	-	-	-	IPR000477	RT_dom	-	PF00078	F	-
Pxanthii_hau_1036	703	N1J674	tr_fungi	N_terminal Sure	5e-36	69.57	176	148	Unexpected stop codon in the beginning of your sequence, Distance to subject end: 412 aas, not enough to search stop codon your sequence is shorter than subject: 35 - 522 Unexpected stop codon in the beginning of your sequence, Distance to subject end: 412 aas, not enough to search stop codon your sequence is shorter than subject: 35 - 522 Unexpected stop codon in the beginning of your sequence, …	3	261	704	31	145	sp=Uncharacterized protein Blumeria graminis f. sp. hordei (strain DH14) (Barley powdery mildew) (Oidium monilioides f. sp. hordei)	-	-	-	-	-	-	-	-	-
Pxanthii_hau_1067	255	A0A0B1P003	tr_fungi	N_terminal Putative	2e-31	66.67	131	85	Unexpected STOP codon at 3' end. Distance to subject end: 52 aas, your sequence is shorter than subject: 71 - 348 Distance to subject end: 317 aas, not enough to search stop codon your sequence is shorter than subject: 94 - 1224 W2: There is no M at the beginning, Distance to subject end: 39 aas, not enough to search stop codon your sequence is shorter than subject: 85 - 131 Selected protein is t…	1	1	255	8	91	sp=Uncharacterized protein Uncinula necator (Grape powdery mildew)	-	-	-	-	-	-	-	-	-
Pxanthii_hau_1075	138	A0A0C3JLK5	tr_fungi	Internal Sure	9e-06	48.78	103	46	Distance to subject end: 1 aas, not enough to search stop codon your sequence is shorter than subject: 46 - 103 Selected protein is the only available option,	1	7	144	61	101	sp=Uncharacterized protein Pisolithus tinctorius Marx 270.	-	-	-	-	-	-	-	-	-
Pxanthii_hau_1090	116	A0A0M9VMM3	tr_fungi	Internal Sure	2e-13	78.95	152	39	Distance to subject end: 219 aas, not enough to search stop codon your sequence is shorter than subject: 65 - 283 Distance to subject end: 81 aas, not enough to search stop codon your sequence is shorter than subject: 51 - 360 Distance to subject end: 76 aas, not enough to search stop codon your sequence is shorter than subject: 39 - 152 Selected protein is the only available option,	2	2	118	39	76	sp=Cytochrome c oxidase subunit 1 Malassezia pachydermatis.	GO:0016021;GO:0005743;GO:0070469;GO:0004129;GO:0020037;GO:0005506;GO:0009060;GO:0006119	C:integral component of membrane;C:mitochondrial inner membrane;C:respiratory chain;F:cytochrome-c oxidase activity;F:heme binding;F:iron ion binding;P:aerobic respiration;P:oxidative phosphorylation	-	IPR000883;IPR023616	COX1;Cyt_c_oxase-like_su1_dom	EC:1.9.3.1	PF00115	F	UPA00705
Pxanthii_hau_1102	151	A0A0B1P649	tr_fungi	C_terminal Sure	3e-10	73.53	71	37	your sequence is shorter than subject: 37 - 71 Selected protein is the only available option,	1	4	114	38	71	sp=Uncharacterized protein Uncinula necator (Grape powdery mildew)	-	-	-	-	-	-	-	-	-
Pxanthii_hau_1103	226	A5E1Z4	sp_fungi	Internal Sure	0.7	55.56	279	73	Unexpected stop codon in the beginning of your sequence, your sequence is shorter than subject: 11 - 541 Distance to subject end: 354 aas, not enough to search stop codon your sequence is shorter than subject: 62 - 555 Distance to subject end: 331 aas, not enough to search stop codon your sequence is shorter than subject: 65 - 397 Distance to subject end: 454 aas, not enough to search stop codon …	2	41	259	59	76	sp=Eukaryotic translation initiation factor 3 subunit G Lodderomyces elongisporus (strain ATCC 11503 / CBS 2605 / JCM 1781 / NBRC 1676 / NRRL YB-4239) (Yeast) (Saccharomyces elongisporus)	GO:0005829;GO:0016282;GO:0033290;GO:0071540;GO:0071541;GO:0043614;GO:0005634;GO:0000166;GO:0003743;GO:0001731;GO:0006446;GO:0002188	C:cytosol;C:eukaryotic 43S preinitiation complex;C:eukaryotic 48S preinitiation complex;C:eukaryotic translation initiation factor 3 complex, eIF3e;C:eukaryotic translation initiation factor 3 complex, eIF3m;C:multi-eIF complex;C:nucleus;F:nucleotide binding;F:translation initiation factor activity;P:formation of translation preinitiation complex;P:regulation of translational initiation;P:transla…	lel:LELG_03631	IPR017334;IPR024675;IPR012677;IPR000504	eIF3_g;eIF3g_N;Nucleotide-bd_a/b_plait;RRM_dom	-	PF12353;PF00076	F;F	-
Pxanthii_hau_1121	362	K2R8Q9	tr_fungi	Internal Sure	6e-09	49.02	422	121	Distance to subject end: 192 aas, not enough to search stop codon your sequence is shorter than subject: 121 - 422 Selected protein is the only available option,	2	2	364	111	161	sp=Integrase catalytic core Macrophomina phaseolina (strain MS6) (Charcoal rot fungus)	GO:0003676;GO:0015074	F:nucleic acid binding;P:DNA integration	-	IPR001584;IPR012337;IPR013103	Integrase_cat-core;RNaseH-like_dom;RVT_2	-	PF07727	F	-
Pxanthii_hau_1147	275	A0A0B1PCV4	tr_fungi	N_terminal Sure	0	69.23	0	74	Distance to subject end: 175 aas, not enough to search stop codon your sequence is shorter than subject: 55 - 504 W2: There is no M at the beginning, Distance to subject end: 208 aas, not enough to search stop codon your sequence is shorter than subject: 55 - 256 Distance to subject end: 8 aas, not enough to search stop codon your sequence is shorter than subject: 55 - 508 Distance to subject end…	2	56	277	16	80	sp=Putative zinc knuckle domain protein Uncinula necator (Grape powdery mildew)	-	-	-	IPR005135	Endo/exonuclease/phosphatase	-	-	-	-
Pxanthii_hau_1156	148	A0A0V1PPS8	tr_fungi	Internal Sure	2e-15	69.39	120	49	Distance to subject end: 109 aas, not enough to search stop codon your sequence is shorter than subject: 48 - 348 Unexpected stop codon in the beginning of your sequence, Distance to subject end: 30 aas, not enough to search stop codon your sequence is shorter than subject: 48 - 206 Distance to subject end: 24 aas, not enough to search stop codon your sequence is shorter than subject: 49 - 120 Se…	2	2	148	48	96	sp=Uncharacterized protein Debaryomyces fabryi.	-	-	-	-	-	-	-	-	-
Pxanthii_hau_1164	525	A0A0B1PBL9	tr_fungi	Internal Sure	2e-101	81.03	214	175	Distance to subject end: 528 aas, not enough to search stop codon your sequence is shorter than subject: 77 - 751 Unexpected stop codon in the beginning of your sequence, Distance to subject end: 151 aas, not enough to search stop codon your sequence is shorter than subject: 77 - 383 Distance to subject end: 147 aas, not enough to search stop codon your sequence is shorter than subject: 40 - 371 …	2	2	526	36	209	sp=Uncharacterized protein Uncinula necator (Grape powdery mildew)	-	-	-	IPR000477	RT_dom	-	PF00078	F	-
Pxanthii_hau_1181	201	A0A0B1P1P8	tr_fungi	Internal Sure	8e-07	50.77	221	67	Separated hits, possible frame ERROR between 41 and 88, Distance to subject end: 94 aas, not enough to search stop codon your sequence is shorter than subject: 40 - 376 Separated hits, possible frame ERROR between 41 and 88, Distance to subject end: 78 aas, not enough to search stop codon your sequence is shorter than subject: 40 - 372 Separated hits, possible frame ERROR between 41 and 88, Dista…	2	2	202	136	200	sp=Uncharacterized protein Uncinula necator (Grape powdery mildew)	-	-	-	-	-	-	-	-	-
Pxanthii_hau_1193	447	Q8J0Q0	sp_fungi	Internal Sure	1e-40	54.35	565	149	Distance to subject end: 434 aas, not enough to search stop codon your sequence is shorter than subject: 52 - 1025 Distance to subject end: 486 aas, not enough to search stop codon your sequence is shorter than subject: 137 - 1355 Distance to subject end: 1267 aas, not enough to search stop codon your sequence is shorter than subject: 36 - 1745 Distance to subject end: 300 aas, not enough to sear…	2	35	481	385	522	sp=Mannosyl-oligosaccharide 1,2-alpha-mannosidase Candida albicans (Yeast)	GO:0016020;GO:0005509;GO:0004571;GO:0006486	C:membrane;F:calcium ion binding;F:mannosyl-oligosaccharide 1,2-alpha-mannosidase activity;P:protein glycosylation	-	IPR001382	Glyco_hydro_47	EC:3.2.1.113	PF01532	F	UPA00378
Pxanthii_hau_1199	284	A0A0A2VYD1	tr_fungi	Internal Sure	0.006	48.48	262	95	Selected protein is the only available option, Distance to subject end: 17 aas, not enough to search stop codon your sequence is shorter than subject: 95 - 262 Selected protein is the only available option,	2	41	325	174	229	sp=Ribosomal protein S6 modification protein Beauveria bassiana D1-5.	GO:0005524;GO:0003824;GO:0046872;GO:0006464	F:ATP binding;F:catalytic activity;F:metal ion binding;P:cellular protein modification process	-	IPR011761;IPR013651;IPR013815;IPR013816;IPR016185;IPR004666	ATP-grasp;ATP-grasp_RimK-type;ATP_grasp_subdomain_1;ATP_grasp_subdomain_2;PreATP-grasp_dom;RpS6_RimK/Lys_biosynth_LsyX	-	PF08443	F	-
Pxanthii_hau_1211	559	Q10492	sp_fungi	Internal Sure	0.013	52.38	197	187	Distance to subject end: 326 aas, not enough to search stop codon your sequence is shorter than subject: 95 - 479 Distance to subject end: 536 aas, not enough to search stop codon your sequence is shorter than subject: 64 - 1333 Distance to subject end: 536 aas, not enough to search stop codon your sequence is shorter than subject: 64 - 1333 Distance to subject end: 536 aas, not enough to search …	1	145	705	165	185	sp=Pinin homolog 1 Schizosaccharomyces pombe (strain 972 / ATCC 24843) (Fission yeast)	GO:0071013;GO:0005911;GO:0005829;GO:0035145;GO:0005634;GO:0005681;GO:0007155;GO:0045292;GO:0006355;GO:0006351	C:catalytic step 2 spliceosome;C:cell-cell junction;C:cytosol;C:exon-exon junction complex;C:nucleus;C:spliceosomal complex;P:cell adhesion;P:mRNA cis splicing, via spliceosome;P:regulation of transcription, DNA-templated;P:transcription, DNA-templated	spo:SPAC26F1.02	IPR006786	Pinin_SDK_MemA	-	PF04696	F	-
Pxanthii_hau_1242	327	Q9P6P6	sp_fungi	Internal Sure	1e-31	49.06	259	109	Distance to subject end: 541 aas, not enough to search stop codon your sequence is shorter than subject: 50 - 630 Distance to subject end: 111 aas, not enough to search stop codon your sequence is shorter than subject: 109 - 259 Selected protein is the only available option, Selected protein is the only available option,	1	1	327	40	145	sp=54S ribosomal protein L9, mitochondrial Schizosaccharomyces pombe (strain 972 / ATCC 24843) (Fission yeast)	GO:0005737;GO:0005762;GO:0000048;GO:0003735;GO:0032543	C:cytoplasm;C:mitochondrial large ribosomal subunit;F:peptidyltransferase activity;F:structural constituent of ribosome;P:mitochondrial translation	spo:SPAC644.17c	IPR000597;IPR019927;IPR019926;IPR009000	Ribosomal_L3;Ribosomal_L3_bac/org-type;Ribosomal_L3_CS;Transl_B-barrel	-	PF00297	F	-
Pxanthii_hau_1244	437	M3IJ06	tr_fungi	Internal Sure	6e-17	47.06	407	146	Distance to subject end: 26 aas, not enough to search stop codon your sequence is shorter than subject: 47 - 285 Distance to subject end: 129 aas, not enough to search stop codon your sequence is shorter than subject: 47 - 360 Unexpected STOP codon at 3' end. Distance to subject end: 54 aas, your sequence is shorter than subject: 39 - 777 Distance to subject end: 125 aas, not enough to search sto…	1	7	444	59	160	sp=Uncharacterized protein Candida maltosa (strain Xu316) (Yeast)	GO:0003676;GO:0015074	F:nucleic acid binding;P:DNA integration	-	IPR001584;IPR012337	Integrase_cat-core;RNaseH-like_dom	-	PF00665	F	-
Pxanthii_hau_1273	1145	Q9MD87	tr_fungi	Internal Sure	1e-140	63.13	778	342	Distance to subject end: 760 aas, not enough to search stop codon your sequence is shorter than subject: 40 - 1058 Unexpected stop codon in the beginning of your sequence, Distance to subject end: 239 aas, not enough to search stop codon your sequence is shorter than subject: 40 - 535 Distance to subject end: 244 aas, not enough to search stop codon your sequence is shorter than subject: 53 - 497…	3	75	1100	389	723	sp=Putative maturase Cryphonectria parasitica (Chestnut blight fungus) (Endothia parasitica) Mitochondrion {ECO:0000313|EMBL:AAF27656.1}	GO:0005739;GO:0006397	C:mitochondrion;P:mRNA processing	-	IPR024937;IPR000477	Domain_X;RT_dom	-	PF01348;PF00078	F;F	-
Pxanthii_hau_1320	237	A0A0B1P7H0	tr_fungi	C_terminal Putative	4e-25	71.19	161	68	Distance to subject end: 1023 aas, not enough to search stop codon your sequence is shorter than subject: 59 - 1480 Distance to subject end: 818 aas, not enough to search stop codon your sequence is shorter than subject: 41 - 917 Distance to subject end: 818 aas, not enough to search stop codon your sequence is shorter than subject: 41 - 917 Distance to subject end: 818 aas, not enough to search …	3	3	206	103	161	sp=Putative ribonuclease h1 Uncinula necator (Grape powdery mildew)	GO:0003676;GO:0004523	F:nucleic acid binding;F:RNA-DNA hybrid ribonuclease activity	-	IPR012337;IPR002156	RNaseH-like_dom;RNaseH_domain	-	PF00075	F	-
Pxanthii_hau_1348	223	P38197	sp_fungi	Internal Sure	0.0002	51.28	257	74	Unexpected stop codon in the beginning of your sequence, Unexpected STOP codon at 3' end. Distance to subject end: 575 aas, your sequence is shorter than subject: 11 - 714 Unexpected stop codon in the beginning of your sequence, Distance to subject end: 1309 aas, not enough to search stop codon your sequence is shorter than subject: 80 - 1751 Unexpected stop codon in the beginning of your sequenc…	2	110	331	208	246	sp=UPF0001 protein YBL036C Saccharomyces cerevisiae (strain ATCC 204508 / S288c) (Baker's yeast)	GO:0005622;GO:0030170	C:intracellular;F:pyridoxal phosphate binding	sce:YBL036C	IPR001608;IPR029066;IPR011078	Ala_racemase_N;PLP-binding_barrel;UPF0001	-	PF01168	F	-
Pxanthii_hau_1372	222	Q4WK56	sp_fungi	Internal Sure	1e-15	60.78	90	74	Unexpected STOP codon at 3' end. Distance to subject end: 869 aas, your sequence is shorter than subject: 50 - 1547 Unexpected STOP codon at 3' end. Distance to subject end: 794 aas, your sequence is shorter than subject: 50 - 1498 Unexpected stop codon in the beginning of your sequence, your sequence is shorter than subject: 40 - 1236 Unexpected stop codon in the beginning of your sequence, your…	2	2	223	19	69	sp=UPF0390 protein AFUA_1G03640 Neosartorya fumigata (strain ATCC MYA-4609 / Af293 / CBS 101355 / FGSC A1100) (Aspergillus fumigatus)	-	-	afm:AFUA_1G03640	IPR019034	UPF0390	-	PF09495	F	-
Pxanthii_hau_1385	116	V2WNG0	tr_fungi	Internal Sure	6e-06	50	92	38	Distance to subject end: 839 aas, not enough to search stop codon your sequence is shorter than subject: 85 - 1858 Distance to subject end: 823 aas, not enough to search stop codon your sequence is shorter than subject: 85 - 1071 Distance to subject end: 892 aas, not enough to search stop codon your sequence is shorter than subject: 85 - 1214 Distance to subject end: 849 aas, not enough to search…	3	3	116	37	74	sp=Gag polymerase env Moniliophthora roreri (strain MCA 2997) (Cocoa frosty pod rot fungus) (Crinipellis roreri)	-	-	mrr:Moror_6062	-	-	-	-	-	-
Pxanthii_hau_1395	195	A0A0B1P4D8	tr_fungi	Internal Sure	2e-15	60	215	65	Distance to subject end: 23 aas, not enough to search stop codon your sequence is shorter than subject: 65 - 215 Selected protein is the only available option,	1	1	195	128	192	sp=Putative zinc finger cchc-type protein Uncinula necator (Grape powdery mildew)	GO:0003676;GO:0008270	F:nucleic acid binding;F:zinc ion binding	-	IPR001878	Znf_CCHC	-	PF00098	F	-
Pxanthii_hau_1398	221	R0KSK9	tr_fungi	C_terminal Putative	5e-06	48.89	114	53	Distance to subject end: 55 aas, not enough to search stop codon your sequence is shorter than subject: 86 - 820 Distance to subject end: 183 aas, not enough to search stop codon your sequence is shorter than subject: 86 - 608 Unexpected stop codon in the beginning of your sequence, Distance to subject end: 205 aas, not enough to search stop codon your sequence is shorter than subject: 86 - 598 U…	2	2	160	67	111	sp=Isoaspartyl peptidase Nosema bombycis (strain CQ1 / CVCC 102059) (Microsporidian parasite) (Pebrine of silkworm)	GO:0016787	F:hydrolase activity	-	IPR029055;IPR000246	Ntn_hydrolases_N;Peptidase_T2	-	PF01112	F	-
Pxanthii_hau_1402	228	A0A177EP57	tr_fungi	C_terminal Putative	0.0001	85.71	139	49	Unexpected STOP codon at 3' end. your sequence is shorter than subject: 49 - 139 Selected protein is the only available option,	2	35	181	109	129	sp=Uncharacterized protein Fonsecaea monophora.	-	-	-	-	-	-	-	-	-
Pxanthii_hau_1419	354	A0A061HL07	tr_fungi	Internal Sure	5e-74	94.78	446	118	Distance to subject end: 242 aas, not enough to search stop codon your sequence is shorter than subject: 118 - 446 Selected protein is the only available option,	3	6	359	89	203	sp=Uncharacterized protein Blumeria graminis f. sp. tritici 96224.	GO:0005524;GO:0016887	F:ATP binding;F:ATPase activity	-	IPR003593;IPR032781;IPR003439;IPR017871;IPR027417	AAA+_ATPase;ABC_tran_Xtn;ABC_transporter-like;ABC_transporter_CS;P-loop_NTPase	-	PF00005;PF12848	F;F	-
Pxanthii_hau_1448	164	A0A117NST7	tr_fungi	Internal Sure	0.8	45.16	170	55	Distance to subject end: 436 aas, not enough to search stop codon your sequence is shorter than subject: 48 - 568 Distance to subject end: 436 aas, not enough to search stop codon your sequence is shorter than subject: 48 - 568 Distance to subject end: 429 aas, not enough to search stop codon your sequence is shorter than subject: 48 - 561 Distance to subject end: 1 aas, not enough to search stop…	2	62	226	136	166	sp=Uncharacterized protein Penicillium freii.	-	-	-	-	-	-	-	-	-
Pxanthii_hau_1501	262	A0A0V1PPS8	tr_fungi	N_terminal Putative	1e-06	54.76	120	63	Unexpected STOP codon at 3' end. Distance to subject end: 172 aas, your sequence is shorter than subject: 43 - 274 Unexpected STOP codon at 3' end. Distance to subject end: 280 aas, your sequence is shorter than subject: 17 - 732 Distance to subject end: 172 aas, not enough to search stop codon your sequence is shorter than subject: 47 - 408 Distance to subject end: 169 aas, not enough to search …	3	6	194	6	47	sp=Uncharacterized protein Debaryomyces fabryi.	-	-	-	-	-	-	-	-	-
Pxanthii_hau_1635	285	A0A0B1P3H9	tr_fungi	Internal Sure	0.083	61.11	117	68	Distance to subject end: 110 aas, not enough to search stop codon your sequence is shorter than subject: 50 - 285 Distance to subject end: 129 aas, not enough to search stop codon your sequence is shorter than subject: 50 - 203 Unexpected stop codon in the beginning of your sequence, Unexpected STOP codon at 3' end. Distance to subject end: 4 aas, your sequence is shorter than subject: 68 - 117 S…	3	84	287	49	82	sp=Uncharacterized protein Uncinula necator (Grape powdery mildew)	-	-	-	-	-	-	-	-	-
Pxanthii_hau_1731	566	P41888	sp_fungi	Internal Sure	0.87	78.57	569	189	Distance to subject end: 289 aas, not enough to search stop codon your sequence is shorter than subject: 81 - 753 Distance to subject end: 1210 aas, not enough to search stop codon your sequence is shorter than subject: 38 - 2352 Distance to subject end: 551 aas, not enough to search stop codon your sequence is shorter than subject: 38 - 1333 Distance to subject end: 551 aas, not enough to search…	2	335	901	147	160	sp=Thiamine pyrophosphokinase Schizosaccharomyces pombe (strain 972 / ATCC 24843) (Fission yeast)	GO:0005737;GO:0005829;GO:0044715;GO:0005524;GO:0016301;GO:0030975;GO:0004788;GO:0009228;GO:0009229;GO:0006772;GO:0036172	C:cytoplasm;C:cytosol;F:8-oxo-dGDP phosphatase activity;F:ATP binding;F:kinase activity;F:thiamine binding;F:thiamine diphosphokinase activity;P:thiamine biosynthetic process;P:thiamine diphosphate biosynthetic process;P:thiamine metabolic process;P:thiamine salvage	spo:SPAC6F12.05c	IPR031804;IPR000086;IPR015797;IPR006282;IPR007373;IPR007371	DUF4743;NUDIX_hydrolase_dom;NUDIX_hydrolase_dom-like;Thi_PPkinase;Thiamin_PyroPKinase_B1-bd;TPK_catalytic	-	PF15916;PF00293;PF04265;PF04263	F;F;F;F	-
Pxanthii_hau_1735	154	A0A0B1P3H9	tr_fungi	Internal Sure	0.26	54.55	117	44	Distance to subject end: 143 aas, not enough to search stop codon your sequence is shorter than subject: 75 - 408 Distance to subject end: 96 aas, not enough to search stop codon your sequence is shorter than subject: 44 - 460 Distance to subject end: 136 aas, not enough to search stop codon your sequence is shorter than subject: 44 - 238 Unexpected stop codon in the beginning of your sequence, U…	2	14	145	51	82	sp=Uncharacterized protein Uncinula necator (Grape powdery mildew)	-	-	-	-	-	-	-	-	-
Pxanthii_hau_1770	476	A0A0B1PBM0	tr_fungi	Internal Sure	3e-09	50.88	278	113	No stop codon before M and M found is too far from subject M, Distance to subject end: 219 aas, not enough to search stop codon your sequence is shorter than subject: 113 - 278 Selected protein is the only available option,	2	140	478	2	58	sp=Uncharacterized protein Uncinula necator (Grape powdery mildew)	-	-	-	IPR000477	RT_dom	-	PF00078	F	-
Pxanthii_hau_1772	563	A0A0B1PCI3	tr_fungi	N_terminal Putative	4e-30	54.29	173	113	Unexpected STOP codon in 5 prime region, Distance to subject end: 1 aas, not enough to search stop codon your sequence is shorter than subject: 113 - 173 Selected protein is the only available option,	1	226	564	58	162	sp=Uncharacterized protein Uncinula necator (Grape powdery mildew)	GO:0003677	F:DNA binding	-	IPR009057;IPR011991	Homeodomain-like;WHTH_DNA-bd_dom	-	-	-	-
Pxanthii_hau_1805	346	N1JR27	tr_fungi	Internal Sure	1e-19	52	378	116	Selected protein is the only available option, Distance to subject end: 32 aas, not enough to search stop codon your sequence is shorter than subject: 116 - 378 Selected protein is the only available option,	1	1	348	232	306	sp=Chitin biosynthesis protein CHS5 Blumeria graminis f. sp. hordei (strain DH14) (Barley powdery mildew) (Oidium monilioides f. sp. hordei)	-	-	-	IPR001357;IPR031673;IPR031669;IPR003961;IPR013783	BRCT_dom;Chs5_N;Fn3_2;FN3_dom;Ig-like_fold	-	PF16892;PF16893;PF12738	F;F;F	-
Pxanthii_hau_1814	299	A0A0B1P223	tr_fungi	Internal Sure	0.0002	48.48	209	99	Unexpected STOP codon at 3' end. Distance to subject end: 102 aas, your sequence is shorter than subject: 63 - 2097 Unexpected STOP codon at 3' end. Distance to subject end: 104 aas, your sequence is shorter than subject: 63 - 2112 Unexpected STOP codon at 3' end. Distance to subject end: 107 aas, your sequence is shorter than subject: 63 - 1446 Distance to subject end: 90 aas, not enough to sear…	3	195	491	100	132	sp=Uncharacterized protein Uncinula necator (Grape powdery mildew)	-	-	-	-	-	-	-	-	-
Pxanthii_hau_1816	242	R1G3L0	tr_fungi	Internal Sure	0	72.73	0	82	Frameshift at 106 (ex), Frameshift at 143 (ex), Distance to subject end: 287 aas, not enough to search stop codon your sequence is shorter than subject: 82 - 439 Selected protein is the only available option,	1	16	261	78	152	sp=Thymidine phosphorylase Botryosphaeria parva (strain UCR-NP2) (Grapevine canker fungus) (Neofusicoccum parvum)	GO:0004645;GO:0016154;GO:0009032;GO:0006206;GO:0006213	F:phosphorylase activity;F:pyrimidine-nucleoside phosphorylase activity;F:thymidine phosphorylase activity;P:pyrimidine nucleobase metabolic process;P:pyrimidine nucleoside metabolic process	npa:UCRNP2_7306	IPR000312;IPR017459;IPR013102;IPR018090;IPR017872;IPR000053;IPR013465	Glycosyl_Trfase_fam3;Glycosyl_Trfase_fam3_N_dom;PYNP_C;Pyrmidine_PPas_bac/euk;Pyrmidine_PPase_CS;Thymidine/pyrmidine_PPase;Thymidine_Pase	-	PF02885;PF00591;PF07831	F;F;F	UPA00578
Pxanthii_hau_1817	242	A0A0B1P1J7	tr_fungi	Internal Sure	0.032	45.95	246	77	Unexpected STOP codon at 3' end. Distance to subject end: 148 aas, your sequence is shorter than subject: 77 - 246 Selected protein is the only available option,	1	22	252	25	61	sp=Uncharacterized protein Uncinula necator (Grape powdery mildew)	-	-	-	-	-	-	-	-	-
Pxanthii_hau_1837	170	P15454	sp_fungi	Internal Sure	2e-12	50.98	187	56	Distance to subject end: 306 aas, not enough to search stop codon your sequence is shorter than subject: 33 - 329 Unexpected stop codon in the beginning of your sequence, Unexpected STOP codon at 3' end. Distance to subject end: 84 aas, your sequence is shorter than subject: 39 - 571 Unexpected stop codon in the beginning of your sequence, Unexpected STOP codon at 3' end. Distance to subject end:…	3	6	173	37	87	sp=Guanylate kinase Saccharomyces cerevisiae (strain ATCC 204508 / S288c) (Baker's yeast)	GO:0005524;GO:0004385;GO:0046711;GO:0006163	F:ATP binding;F:guanylate kinase activity;P:GDP biosynthetic process;P:purine nucleotide metabolic process	sce:YDR454C	IPR008145;IPR008144;IPR017665;IPR020590;IPR027417	GK/Ca_channel_bsu;Guanylate_kin-like_dom;Guanylate_kinase;Guanylate_kinase_CS;P-loop_NTPase	EC:2.7.4.8	PF00625	F	-
Pxanthii_hau_1842	324	E3S690	tr_fungi	Internal Sure	2e-38	59.62	127	108	Unexpected stop codon in the beginning of your sequence, Unexpected STOP codon at 3' end. Distance to subject end: 55 aas, your sequence is shorter than subject: 14 - 574 Distance to subject end: 94 aas, not enough to search stop codon your sequence is shorter than subject: 56 - 230 Distance to subject end: 96 aas, not enough to search stop codon your sequence is shorter than subject: 56 - 190 Di…	1	1	324	23	126	sp=Putative uncharacterized protein Pyrenophora teres f. teres (strain 0-1) (Barley net blotch fungus) (Drechslera teres f. teres)	GO:0003677	F:DNA binding	pte:PTT_18224	IPR009057;IPR006600;IPR007889	Homeodomain-like;HTH_CenpB_DNA-bd_dom;HTH_Psq	-	PF05225;PF03221	F;F	-
Pxanthii_hau_1843	202	N1JFG4	tr_fungi	Internal Sure	3e-16	59.02	193	68	Distance to subject end: 28 aas, not enough to search stop codon your sequence is shorter than subject: 68 - 193 Selected protein is the only available option,	1	1	204	101	159	sp=EKA-like protein Blumeria graminis f. sp. hordei (strain DH14) (Barley powdery mildew) (Oidium monilioides f. sp. hordei)	-	-	-	-	-	-	-	-	-
Pxanthii_hau_1844	284	P36627	sp_fungi	Internal Sure	0.32	46.15	179	95	Possible protein fusion, your sequence is shorter than subject: 95 - 179 Selected protein is the only available option, Selected protein is the only available option,	1	13	297	116	141	sp=Cellular nucleic acid-binding protein homolog Schizosaccharomyces pombe (strain 972 / ATCC 24843) (Fission yeast)	GO:0005829;GO:0005730;GO:0003677;GO:0003729;GO:0008494;GO:0008270;GO:2000767	C:cytosol;C:nucleolus;F:DNA binding;F:mRNA binding;F:translation activator activity;F:zinc ion binding;P:positive regulation of cytoplasmic translation	spo:SPAC13D6.02c	IPR001878	Znf_CCHC	-	PF00098	F	-
Pxanthii_hau_1866	176	Q10186	sp_fungi	Internal Sure	0	77.36	0	59	Unexpected STOP codon at 3' end. Distance to subject end: 913 aas, your sequence is shorter than subject: 14 - 1084 Distance to subject end: 196 aas, not enough to search stop codon your sequence is shorter than subject: 41 - 759 Frameshift at 74 (ex), Distance to subject end: 72 aas, not enough to search stop codon your sequence is shorter than subject: 59 - 201 Selected protein is the only avai…	1	16	192	77	128	sp=Uncharacterized bHLH domain-containing protein C3F10.12c Schizosaccharomyces pombe (strain 972 / ATCC 24843) (Fission yeast)	GO:0005634;GO:0000978;GO:0000982;GO:0006357	C:nucleus;F:RNA polymerase II core promoter proximal region sequence-specific DNA binding;F:transcription factor activity, RNA polymerase II core promoter proximal region sequence-specific binding;P:regulation of transcription from RNA polymerase II promoter	spo:SPAC3F10.12c	IPR011598	bHLH_dom	-	PF00010	F	-
Pxanthii_hau_1889	1171	Q03446	sp_fungi	Complete Putative	2e-05	46.94	210	165	Distance to subject end: 238 aas, not enough to search stop codon your sequence is shorter than subject: 42 - 798 Distance to subject end: 193 aas, not enough to search stop codon your sequence is shorter than subject: 42 - 303 Distance to subject end: 291 aas, not enough to search stop codon your sequence is shorter than subject: 42 - 380 Overlapping hits, possible frame ERROR between 109 and 44…	1	73	567	34	79	sp=Protein RCR2 Saccharomyces cerevisiae (strain ATCC 204508 / S288c) (Baker's yeast)	GO:0000324;GO:0016021;GO:0031982;GO:0016192	C:fungal-type vacuole;C:integral component of membrane;C:vesicle;P:vesicle-mediated transport	sce:YDR003W	IPR020999	Chitin_synth_reg_RCR	-	PF12273	F	-
Pxanthii_hau_1924	261	A0A167CX97	tr_fungi	Internal Sure	1e-05	45.1	140	87	Unexpected stop codon in the beginning of your sequence, Distance to subject end: 197 aas, not enough to search stop codon your sequence is shorter than subject: 82 - 393 Distance to subject end: 562 aas, not enough to search stop codon your sequence is shorter than subject: 46 - 715 Distance to subject end: 305 aas, not enough to search stop codon your sequence is shorter than subject: 153 - 176…	2	2	262	28	78	sp=Uncharacterized protein Metarhizium rileyi RCEF 4871.	-	-	-	-	-	-	-	-	-
Pxanthii_hau_1931	598	A0A0B1PA88	tr_fungi	Complete Putative	4e-08	53.85	110	91	Distance to subject end: 2817 aas, not enough to search stop codon your sequence is shorter than subject: 76 - 2973 Distance to subject end: 591 aas, not enough to search stop codon your sequence is shorter than subject: 76 - 721 Distance to subject end: 576 aas, not enough to search stop codon your sequence is shorter than subject: 76 - 705 Distance to subject end: 574 aas, not enough to search …	3	84	356	10	61	sp=Uncharacterized protein Uncinula necator (Grape powdery mildew)	-	-	-	-	-	-	-	-	-
Pxanthii_hau_1978	247	W6Y7G7	tr_fungi	Internal Sure	0.2	55.17	104	36	Selected protein is the only available option, No stop codon before M and M found is too far from subject M, Distance to subject end: 10 aas, not enough to search stop codon your sequence is shorter than subject: 36 - 104 Selected protein is the only available option,	1	142	249	48	76	sp=Uncharacterized protein Bipolaris zeicola 26-R-13.	GO:0003676;GO:0008270	F:nucleic acid binding;F:zinc ion binding	bze:COCCADRAFT_25923	IPR001878	Znf_CCHC	-	-	-	-
Pxanthii_hau_1980	1193	G2XYA3	tr_fungi	Complete Sure	9e-20	67.92	53	54	Selected protein is the only available option,	1	280	441	1	53	sp=Uncharacterized protein Botryotinia fuckeliana (strain T4) (Noble rot fungus) (Botrytis cinerea)	-	-	-	-	-	-	-	-	-
Pxanthii_hau_6002	164	Q03554	sp_fungi	Internal Sure	2e-09	54.76	138	55	Distance to subject end: 7 aas, not enough to search stop codon your sequence is shorter than subject: 55 - 138 Selected protein is the only available option,	2	2	166	78	119	sp=Protein transport protein GOT1 Saccharomyces cerevisiae (strain ATCC 204508 / S288c) (Baker's yeast)	GO:0005829;GO:0005783;GO:0030134;GO:0005794;GO:0000137;GO:0000139;GO:0016021;GO:0006888;GO:0015031;GO:0042147	C:cytosol;C:endoplasmic reticulum;C:ER to Golgi transport vesicle;C:Golgi apparatus;C:Golgi cis cisterna;C:Golgi membrane;C:integral component of membrane;P:ER to Golgi vesicle-mediated transport;P:protein transport;P:retrograde transport, endosome to Golgi	sce:YMR292W	IPR007305	Vesicle_transpt_Got1/SFT2	-	PF04178	F	-
Pxanthii_hau_6016	164	O94504	sp_fungi	Internal Sure	0.003	46.43	133	49	Unexpected stop codon in the beginning of your sequence, Unexpected STOP codon at 3' end. Distance to subject end: 257 aas, your sequence is shorter than subject: 68 - 910 Unexpected STOP codon at 3' end. Distance to subject end: 7 aas, your sequence is shorter than subject: 49 - 133 Selected protein is the only available option,	1	19	165	92	119	sp=Thioredoxin-2, mitochondrial Schizosaccharomyces pombe (strain 972 / ATCC 24843) (Fission yeast)	GO:0005739;GO:0016671;GO:0015035;GO:0045454;GO:0034599;GO:0006662;GO:0006457;GO:0000103	C:mitochondrion;F:oxidoreductase activity, acting on a sulfur group of donors, disulfide as acceptor;F:protein disulfide oxidoreductase activity;P:cell redox homeostasis;P:cellular response to oxidative stress;P:glycerol ether metabolic process;P:protein folding;P:sulfate assimilation	spo:SPBC12D12.07c	IPR005746;IPR012336;IPR017937;IPR013766	Thioredoxin;Thioredoxin-like_fold;Thioredoxin_CS;Thioredoxin_domain	-	PF00085	F	-
Pxanthii_hau_6041	198	K2R4C8	tr_fungi	Internal Sure	0.002	48.78	200	66	Selected protein is the only available option, Distance to subject end: 1117 aas, not enough to search stop codon your sequence is shorter than subject: 114 - 1252 Unexpected STOP codon at 3' end. Distance to subject end: 213 aas, your sequence is shorter than subject: 49 - 329 your sequence is shorter than subject: 49 - 112 your sequence is shorter than subject: 49 - 103 your sequence is shorter…	1	1	198	106	146	sp=Uncharacterized protein Macrophomina phaseolina (strain MS6) (Charcoal rot fungus)	-	-	-	-	-	-	-	-	-
Pxanthii_hau_6070	165	A0A0C4F8I7	tr_fungi	N_terminal Sure	0.32	46	170	47	Unexpected stop codon in the beginning of your sequence, Unexpected STOP codon at 3' end. Distance to subject end: 260 aas, your sequence is shorter than subject: 36 - 1456 Unexpected stop codon in the beginning of your sequence, Unexpected STOP codon at 3' end. Distance to subject end: 260 aas, your sequence is shorter than subject: 36 - 1454 Unexpected stop codon in the beginning of your sequen…	1	25	165	1	49	sp=Uncharacterized protein {ECO:0000313|EMBL:OAV84667.1, ECO:0000313|EnsemblFungi:PTTG_09484P0} Puccinia triticina (isolate 1-1 / race 1 (BBBD)) (Brown leaf rust fungus)	GO:0005524;GO:0006310;GO:0006281	F:ATP binding;P:DNA recombination;P:DNA repair	-	IPR004604;IPR027417	DNA_recomb/repair_RecN;P-loop_NTPase	-	-	-	-
Pxanthii_hau_6073	165	Q01356	sp_fungi	Internal Sure	0	82.86	0	55	Unexpected stop codon in the beginning of your sequence, Distance to subject end: 582 aas, not enough to search stop codon your sequence is shorter than subject: 56 - 657 Unexpected stop codon in the beginning of your sequence, Distance to subject end: 564 aas, not enough to search stop codon your sequence is shorter than subject: 56 - 637 your sequence is shorter than subject: 55 - 645 Unexpecte…	3	60	224	40	74	sp=Amino-acid transporter arg-13 Neurospora crassa (strain ATCC 24698 / 74-OR23-1A / CBS 708.71 / DSM 1257 / FGSC 987)	GO:0016021;GO:0005743;GO:0006810	C:integral component of membrane;C:mitochondrial inner membrane;P:transport	ncr:NCU02802	IPR018108;IPR023395	Mitochondrial_sb/sol_carrier;Mt_carrier_dom	-	PF00153	F	-
Pxanthii_hau_6075	178	A0A0B1PDU3	tr_fungi	Internal Sure	1e-10	54.55	191	59	Distance to subject end: 26 aas, not enough to search stop codon your sequence is shorter than subject: 55 - 429 Unexpected STOP codon in 5 prime region, Distance to subject end: 272 aas, not enough to search stop codon your sequence is shorter than subject: 36 - 328 Unexpected STOP codon in 5 prime region, Distance to subject end: 272 aas, not enough to search stop codon your sequence is shorter…	3	12	188	65	118	sp=Uncharacterized protein Uncinula necator (Grape powdery mildew)	-	-	-	-	-	-	-	-	-
Pxanthii_hau_6084	165	A0A0B1NZR8	tr_fungi	Internal Sure	3e-17	65.38	215	55	Distance to subject end: 137 aas, not enough to search stop codon your sequence is shorter than subject: 55 - 215 Selected protein is the only available option,	2	2	166	24	75	sp=Uncharacterized protein Uncinula necator (Grape powdery mildew)	-	-	-	-	-	-	-	-	-
Pxanthii_hau_6145	178	N1JEP2	tr_fungi	Internal Sure	5e-10	61.9	206	59	Distance to subject end: 213 aas, not enough to search stop codon your sequence is shorter than subject: 55 - 620 Distance to subject end: 665 aas, not enough to search stop codon your sequence is shorter than subject: 55 - 1016 Unexpected STOP codon at 3' end. Distance to subject end: 256 aas, your sequence is shorter than subject: 36 - 514 Unexpected STOP codon at 3' end. Distance to subject en…	2	23	199	161	202	sp=Transposable element tc3 transposase Blumeria graminis f. sp. hordei (strain DH14) (Barley powdery mildew) (Oidium monilioides f. sp. hordei)	-	-	-	-	-	-	-	-	-
Pxanthii_hau_6179	249	P36108	sp_fungi	Internal Sure	1e-15	45.57	232	83	Unexpected stop codon in the beginning of your sequence, Unexpected STOP codon at 3' end. Distance to subject end: 543 aas, your sequence is shorter than subject: 28 - 668 Distance to subject end: 570 aas, not enough to search stop codon your sequence is shorter than subject: 55 - 1854 Distance to subject end: 704 aas, not enough to search stop codon your sequence is shorter than subject: 55 - 10…	3	6	254	76	154	sp=DOA4-independent degradation protein 4 Saccharomyces cerevisiae (strain ATCC 204508 / S288c) (Baker's yeast)	GO:0005737;GO:0000815;GO:1904669;GO:0070676;GO:0045324;GO:0045053;GO:0015031;GO:0043162	C:cytoplasm;C:ESCRT III complex;P:ATP export;P:intralumenal vesicle formation;P:late endosome to vacuole transport;P:protein retention in Golgi apparatus;P:protein transport;P:ubiquitin-dependent protein catabolic process via the multivesicular body sorting pathway	sce:YKL002W	IPR005024	Snf7_fam	-	PF03357	F	-
Pxanthii_hau_6181	256	P0CS64	sp_fungi	Internal Sure	0.98	50	332	83	Unexpected stop codon in the beginning of your sequence, Unexpected STOP codon at 3' end. Distance to subject end: 4 aas, your sequence is shorter than subject: 83 - 332 Selected protein is hit number 1 in blast result, Selected protein is the only available option,	3	141	389	298	317	sp=mRNA 3'-end-processing protein YTH1 Cryptococcus neoformans var. neoformans serotype D (strain JEC21 / ATCC MYA-565) (Filobasidiella neoformans)	GO:0005829;GO:0005847;GO:0004521;GO:0003723;GO:0008270;GO:0006378;GO:0098789	C:cytosol;C:mRNA cleavage and polyadenylation specificity factor complex;F:endoribonuclease activity;F:RNA binding;F:zinc ion binding;P:mRNA polyadenylation;P:pre-mRNA cleavage required for polyadenylation	cne:CNB01070	IPR000571;IPR001878	Znf_CCCH;Znf_CCHC	-	PF00098	F	-
Pxanthii_hau_6214	167	A0A0B1PCG4	tr_fungi	Internal Sure	1e-08	52.38	167	55	Distance to subject end: 83 aas, not enough to search stop codon your sequence is shorter than subject: 83 - 239 Distance to subject end: 55 aas, not enough to search stop codon your sequence is shorter than subject: 83 - 153 Distance to subject end: 65 aas, not enough to search stop codon your sequence is shorter than subject: 83 - 218 Distance to subject end: 65 aas, not enough to search stop c…	3	42	206	37	78	sp=Uncharacterized protein Uncinula necator (Grape powdery mildew)	-	-	-	-	-	-	-	-	-
Pxanthii_hau_6215	177	N1J8Z5	tr_fungi	N_terminal Sure	4e-13	65.22	137	52	Distance to subject end: 86 aas, not enough to search stop codon your sequence is shorter than subject: 52 - 137 Selected protein is the only available option,	3	24	179	6	51	sp=Uncharacterized protein Blumeria graminis f. sp. hordei (strain DH14) (Barley powdery mildew) (Oidium monilioides f. sp. hordei)	-	-	-	-	-	-	-	-	-
Pxanthii_hau_6219	219	A0A0B1PD45	tr_fungi	Internal Sure	1e-08	53.52	248	73	Distance to subject end: 160 aas, not enough to search stop codon your sequence is shorter than subject: 73 - 248 Selected protein is the only available option,	1	7	225	20	88	sp=Uncharacterized protein Uncinula necator (Grape powdery mildew)	-	-	-	-	-	-	-	-	-
Pxanthii_hau_6238	769	N1JAE9	tr_fungi	C_terminal Putative	3e-50	55.36	402	212	W2: There is no M at the beginning, Distance to subject end: 274 aas, not enough to search stop codon your sequence is shorter than subject: 56 - 335 W2: There is no M at the beginning, Distance to subject end: 866 aas, not enough to search stop codon your sequence is shorter than subject: 56 - 896 W2: There is no M at the beginning, Distance to subject end: 999 aas, not enough to search stop cod…	3	93	728	251	400	sp=Reverse transcriptase Blumeria graminis f. sp. hordei (strain DH14) (Barley powdery mildew) (Oidium monilioides f. sp. hordei)	GO:0003676;GO:0003964;GO:0004523	F:nucleic acid binding;F:RNA-directed DNA polymerase activity;F:RNA-DNA hybrid ribonuclease activity	-	IPR012337;IPR002156	RNaseH-like_dom;RNaseH_domain	-	-	-	-
Pxanthii_hau_6248	167	A0A178DMN8	tr_fungi	N_terminal Sure	0.41	45.71	120	45	Distance to subject end: 629 aas, not enough to search stop codon your sequence is shorter than subject: 74 - 808 Distance to subject end: 572 aas, not enough to search stop codon your sequence is shorter than subject: 74 - 751 Distance to subject end: 151 aas, not enough to search stop codon your sequence is shorter than subject: 55 - 1698 Distance to subject end: 147 aas, not enough to search s…	3	33	167	28	62	sp=Uncharacterized protein Pyrenochaeta sp. DS3sAY3a.	-	-	-	-	-	-	-	-	-
Pxanthii_hau_6258	541	A0A194XKF3	tr_fungi	C_terminal Putative	0.075	59.26	410	110	Distance to subject end: 1097 aas, not enough to search stop codon your sequence is shorter than subject: 94 - 1224 Distance to subject end: 130 aas, not enough to search stop codon your sequence is shorter than subject: 72 - 354 Unexpected STOP codon at 3' end. your sequence is shorter than subject: 110 - 410 Selected protein is the only available option,	1	247	576	384	410	sp=Concanavalin A-like lectin/glucanase Phialocephala scopiformis.	GO:0005618;GO:0030246;GO:0004553;GO:0005975;GO:0071555	C:cell wall;F:carbohydrate binding;F:hydrolase activity, hydrolyzing O-glycosyl compounds;P:carbohydrate metabolic process;P:cell wall organization	-	IPR013320;IPR000757;IPR017168	ConA-like_dom;GH16;Glyco_hydro_16_CRH1_prd	-	PF00722	F	-
Pxanthii_hau_6266	167	N1J5L7	tr_fungi	Internal Sure	0.93	75.76	191	56	Distance to subject end: 98 aas, not enough to search stop codon your sequence is shorter than subject: 56 - 191 Selected protein is the only available option,	2	68	235	61	93	sp=Putative V-type ATPase assembly factor PKR1 Blumeria graminis f. sp. hordei (strain DH14) (Barley powdery mildew) (Oidium monilioides f. sp. hordei)	GO:0030176;GO:0070072	C:integral component of endoplasmic reticulum membrane;P:vacuolar proton-transporting V-type ATPase complex assembly	-	IPR013945	Pkr1	-	PF08636	F	-
Pxanthii_hau_6268	473	A0A0A2VCL7	tr_fungi	Internal Sure	1e-30	46.47	434	158	Selected protein is the only available option, Distance to subject end: 239 aas, not enough to search stop codon your sequence is shorter than subject: 158 - 434 Selected protein is the only available option,	1	7	480	34	194	sp=Flagellum-specific ATP synthase Beauveria bassiana D1-5.	GO:0005737;GO:0030257;GO:0005524;GO:0016887;GO:0009058;GO:0030254	C:cytoplasm;C:type III protein secretion system complex;F:ATP binding;F:ATPase activity;P:biosynthetic process;P:protein secretion by the type III secretion system	-	IPR003593;IPR020003;IPR000194;IPR032463;IPR005714;IPR020005;IPR027417	AAA+_ATPase;ATPase_a/bsu_AS;ATPase_F1/V1/A1_a/bsu_nucl-bd;ATPase_T3SS_FliI;ATPase_T3SS_FliI/YscN;FliI_clade1;P-loop_NTPase	-	PF00006	F	-
Pxanthii_hau_6304	168	K2RWR9	tr_fungi	C_terminal Sure	1e-07	47.92	162	55	Distance to subject end: 152 aas, not enough to search stop codon your sequence is shorter than subject: 56 - 510 Distance to subject end: 230 aas, not enough to search stop codon your sequence is shorter than subject: 45 - 291 your sequence is shorter than subject: 55 - 162 Selected protein is the only available option,	1	4	168	111	158	sp=Chromo domain-like protein Macrophomina phaseolina (strain MS6) (Charcoal rot fungus)	-	-	-	IPR023780;IPR016197	Chromo_domain;Chromodomain-like	-	PF00385	F	-
Pxanthii_hau_6309	473	M1W6X0	tr_fungi	Internal Sure	3e-45	54.09	626	158	Distance to subject end: 806 aas, not enough to search stop codon your sequence is shorter than subject: 59 - 1168 Distance to subject end: 5 aas, not enough to search stop codon your sequence is shorter than subject: 59 - 348 Distance to subject end: 115 aas, not enough to search stop codon your sequence is shorter than subject: 59 - 467 Distance to subject end: 495 aas, not enough to search sto…	1	4	477	423	574	sp=Uncharacterized protein Claviceps purpurea (strain 20.1) (Ergot fungus) (Sphacelia segetum)	-	-	-	IPR013103	RVT_2	-	PF07727	F	-
Pxanthii_hau_6318	168	Q3E793	sp_fungi	Internal Sure	0.037	50	110	56	Distance to subject end: 140 aas, not enough to search stop codon your sequence is shorter than subject: 58 - 452 Distance to subject end: 140 aas, not enough to search stop codon your sequence is shorter than subject: 58 - 451 Unexpected STOP codon at 3' end. Distance to subject end: 371 aas, your sequence is shorter than subject: 47 - 573 Distance to subject end: 136 aas, not enough to search s…	1	31	198	64	89	sp=Uncharacterized bolA-like protein YAL044W-A Saccharomyces cerevisiae (strain ATCC 204508 / S288c) (Baker's yeast)	GO:0005759;GO:0016226;GO:0097428	C:mitochondrial matrix;P:iron-sulfur cluster assembly;P:protein maturation by iron-sulfur cluster transfer	sce:YAL044W-A	IPR002634	BolA	-	PF01722	F	-
Pxanthii_hau_6327	445	A0A0B1P7J3	tr_fungi	Internal Sure	1e-70	74.13	315	149	Distance to subject end: 333 aas, not enough to search stop codon your sequence is shorter than subject: 56 - 1005 Distance to subject end: 358 aas, not enough to search stop codon your sequence is shorter than subject: 56 - 604 Distance to subject end: 55 aas, not enough to search stop codon your sequence is shorter than subject: 56 - 246 Distance to subject end: 369 aas, not enough to search st…	1	1	447	172	314	sp=Uncharacterized protein Uncinula necator (Grape powdery mildew)	-	-	-	IPR000477	RT_dom	-	PF00078	F	-
Pxanthii_hau_6331	272	F4PFL8	tr_fungi	Internal Sure	2e-31	60	340	91	Distance to subject end: 64 aas, not enough to search stop codon your sequence is shorter than subject: 91 - 340 Selected protein is the only available option,	1	1	273	186	275	sp=Putative uncharacterized protein Batrachochytrium dendrobatidis (strain JAM81 / FGSC 10211) (Frog chytrid fungus)	GO:0050662;GO:0016857;GO:0005975	F:coenzyme binding;F:racemase and epimerase activity, acting on carbohydrates and derivatives;P:carbohydrate metabolic process	-	IPR001509;IPR016040;IPR008089	Epimerase_deHydtase;NAD(P)-bd_dom;Nuc_sugar_epim	-	PF01370	F	-
Pxanthii_hau_6343	168	P48045	sp_fungi	Internal Sure	0.19	50	142	56	Unexpected stop codon in the beginning of your sequence, Unexpected STOP codon at 3' end. Distance to subject end: 226 aas, your sequence is shorter than subject: 4 - 519 Distance to subject end: 1 aas, not enough to search stop codon your sequence is shorter than subject: 56 - 142 Selected protein is hit number 1 in blast result,	1	13	180	90	113	sp=60S ribosomal protein L25 Kluyveromyces lactis (strain ATCC 8585 / CBS 2359 / DSM 70799 / NBRC 1267 / NRRL Y-1140 / WM37) (Yeast) (Candida sphaerica)	GO:0022625;GO:0000166;GO:0019843;GO:0003735;GO:0000027;GO:0006412	C:cytosolic large ribosomal subunit;F:nucleotide binding;F:rRNA binding;F:structural constituent of ribosome;P:ribosomal large subunit assembly;P:translation	kla:KLLA0E07481g	IPR012677;IPR012678;IPR001014;IPR005633;IPR013025	Nucleotide-bd_a/b_plait;Ribosomal_L23/L15e_core_dom;Ribosomal_L23/L25_CS;Ribosomal_L23/L25_N;Ribosomal_L25/23	-	PF00276;PF03939	F;F	-
Pxanthii_hau_6381	301	P25601	sp_fungi	Internal Sure	0.092	45.45	146	101	Unexpected STOP codon at 3' end. Distance to subject end: 611 aas, your sequence is shorter than subject: 18 - 1004 Unexpected stop codon in the beginning of your sequence, your sequence is shorter than subject: 56 - 503 Distance to subject end: 126 aas, not enough to search stop codon your sequence is shorter than subject: 66 - 492 Distance to subject end: 276 aas, not enough to search stop codo…	1	25	327	114	146	sp=Putative transposon Ty5-1 protein YCL075W Saccharomyces cerevisiae (strain ATCC 204508 / S288c) (Baker's yeast)	GO:0000943;GO:0003887;GO:0008233;GO:0004540;GO:0003723;GO:0003964;GO:0032197	C:retrotransposon nucleocapsid;F:DNA-directed DNA polymerase activity;F:peptidase activity;F:ribonuclease activity;F:RNA binding;F:RNA-directed DNA polymerase activity;P:transposition, RNA-mediated	-	-	-	-	-	-	-
Pxanthii_hau_6425	169	A0A023PZA9	sp_fungi	N_terminal Putative	0.67	50	115	41	Distance to subject end: 254 aas, not enough to search stop codon your sequence is shorter than subject: 56 - 403 Distance to subject end: 254 aas, not enough to search stop codon your sequence is shorter than subject: 56 - 403 Distance to subject end: 209 aas, not enough to search stop codon your sequence is shorter than subject: 60 - 467 Distance to subject end: 191 aas, not enough to search st…	1	1	123	26	45	sp=Putative uncharacterized protein YDR230W Saccharomyces cerevisiae (strain ATCC 204508 / S288c) (Baker's yeast)	-	-	-	-	-	-	-	-	-
Pxanthii_hau_6448	169	W0VLP5	tr_fungi	Internal Sure	0.66	87.5	100	56	Distance to subject end: 69 aas, not enough to search stop codon your sequence is shorter than subject: 60 - 1242 Possible protein fusion, your sequence is shorter than subject: 56 - 100 Selected protein is the only available option,	3	15	182	83	98	sp=Uncharacterized protein Zygosaccharomyces bailii ISA1307.	-	-	-	-	-	-	-	-	-
Pxanthii_hau_6459	194	A0A0B1NZK5	tr_fungi	Internal Sure	9e-07	48.78	151	65	Distance to subject end: 138 aas, not enough to search stop codon your sequence is shorter than subject: 56 - 347 Distance to subject end: 88 aas, not enough to search stop codon your sequence is shorter than subject: 56 - 375 Distance to subject end: 168 aas, not enough to search stop codon your sequence is shorter than subject: 57 - 562 Distance to subject end: 21 aas, not enough to search stop…	1	64	258	87	127	sp=Uncharacterized protein Uncinula necator (Grape powdery mildew)	GO:0003676;GO:0008270	F:nucleic acid binding;F:zinc ion binding	-	IPR001878	Znf_CCHC	-	-	-	-
Pxanthii_hau_6498	247	Q5ACV9	sp_fungi	Internal Sure	0.54	73.33	316	82	Unexpected stop codon in the beginning of your sequence, Unexpected STOP codon at 3' end. Distance to subject end: 370 aas, your sequence is shorter than subject: 41 - 1653 Distance to subject end: 136 aas, not enough to search stop codon your sequence is shorter than subject: 56 - 345 Unexpected STOP codon at 3' end. Distance to subject end: 1974 aas, your sequence is shorter than subject: 40 - …	3	189	434	190	204	sp=Cell surface superoxide dismutase [Cu-Zn] 6 Candida albicans (strain SC5314 / ATCC MYA-2876) (Yeast)	GO:0031225;GO:0005618;GO:0005576;GO:0046872;GO:0004784;GO:0009405	C:anchored component of membrane;C:cell wall;C:extracellular region;F:metal ion binding;F:superoxide dismutase activity;P:pathogenesis	cal:CaO19.2108;cal:CaO19.9656	IPR024134;IPR001424	SOD_Cu/Zn_/chaperone;SOD_Cu_Zn_dom	EC:1.15.1.1	PF00080	F	-
Pxanthii_hau_6512	274	N1JC21	tr_fungi	Internal Sure	0	45.65	0	91	Distance to subject end: 277 aas, not enough to search stop codon your sequence is shorter than subject: 70 - 481 Distance to subject end: 249 aas, not enough to search stop codon your sequence is shorter than subject: 57 - 1594 Unexpected STOP codon at 3' end. Distance to subject end: 113 aas, your sequence is shorter than subject: 55 - 388 Distance to subject end: 600 aas, not enough to search …	3	3	275	93	183	sp=Uncharacterized protein Blumeria graminis f. sp. hordei (strain DH14) (Barley powdery mildew) (Oidium monilioides f. sp. hordei)	-	-	-	IPR005135	Endo/exonuclease/phosphatase	-	-	-	-
Pxanthii_hau_6517	170	A0A0B1P6C2	tr_fungi	Internal Sure	0.84	57.69	189	57	Distance to subject end: 49 aas, not enough to search stop codon your sequence is shorter than subject: 57 - 189 Selected protein is the only available option,	1	91	261	114	139	sp=Uncharacterized protein Uncinula necator (Grape powdery mildew)	-	-	-	-	-	-	-	-	-
Pxanthii_hau_6534	175	A0A072PTS1	tr_fungi	Internal Sure	0.88	47.62	162	59	Distance to subject end: 99 aas, not enough to search stop codon your sequence is shorter than subject: 57 - 332 Distance to subject end: 27 aas, not enough to search stop codon your sequence is shorter than subject: 57 - 1224 your sequence is shorter than subject: 38 - 274 Distance to subject end: 9 aas, not enough to search stop codon your sequence is shorter than subject: 59 - 162 Selected pro…	1	16	192	99	140	sp=40S ribosomal protein S11 Exophiala aquamarina CBS 119918.	GO:0005840;GO:0003735;GO:0006412	C:ribosome;F:structural constituent of ribosome;P:translation	-	IPR012340;IPR032440;IPR000266;IPR028333;IPR019979	NA-bd_OB-fold;Ribosomal_S11_N;Ribosomal_S17/S11;Ribosomal_S17_arc-typ;Ribosomal_S17_CS	-	PF00366;PF16205	F;F	-
Pxanthii_hau_6547	171	F8PBE0	tr_fungi	Internal Sure	0.35	75	129	36	Distance to subject end: 306 aas, not enough to search stop codon your sequence is shorter than subject: 60 - 520 Distance to subject end: 1236 aas, not enough to search stop codon your sequence is shorter than subject: 57 - 1662 Distance to subject end: 1236 aas, not enough to search stop codon your sequence is shorter than subject: 57 - 1587 Distance to subject end: 278 aas, not enough to searc…	1	58	165	73	88	sp=Putative uncharacterized protein Serpula lacrymans var. lacrymans (strain S7.9) (Dry rot fungus)	-	-	sla:SERLADRAFT_443048	-	-	-	-	-	-
Pxanthii_hau_6557	171	A0A0B1PF76	tr_fungi	Internal Sure	8e-06	55.56	135	55	Unexpected stop codon in the beginning of your sequence, Unexpected STOP codon at 3' end. Distance to subject end: 1 aas, your sequence is shorter than subject: 55 - 135 Selected protein is the only available option,	2	50	214	94	129	sp=Uncharacterized protein Uncinula necator (Grape powdery mildew)	-	-	-	-	-	-	-	-	-
Pxanthii_hau_6615	290	N1JIT8	tr_fungi	Internal Sure	0.68	68.42	311	97	Distance to subject end: 446 aas, not enough to search stop codon your sequence is shorter than subject: 57 - 540 Distance to subject end: 986 aas, not enough to search stop codon your sequence is shorter than subject: 57 - 1657 Distance to subject end: 1016 aas, not enough to search stop codon your sequence is shorter than subject: 57 - 1647 Distance to subject end: 207 aas, not enough to search…	1	232	522	252	270	sp=EKA-like protein Blumeria graminis f. sp. hordei (strain DH14) (Barley powdery mildew) (Oidium monilioides f. sp. hordei)	-	-	-	-	-	-	-	-	-
Pxanthii_hau_6657	172	A0A0B1P5G9	tr_fungi	Internal Sure	9e-10	50	225	58	Distance to subject end: 145 aas, not enough to search stop codon your sequence is shorter than subject: 61 - 279 Distance to subject end: 341 aas, not enough to search stop codon your sequence is shorter than subject: 57 - 532 Distance to subject end: 341 aas, not enough to search stop codon your sequence is shorter than subject: 57 - 532 Distance to subject end: 341 aas, not enough to search st…	1	1	174	80	135	sp=Uncharacterized protein Uncinula necator (Grape powdery mildew)	-	-	-	-	-	-	-	-	-
Pxanthii_hau_6661	172	A0A0G2DXP3	tr_fungi	Internal Sure	1e-06	45.28	110	57	Unexpected stop codon in the beginning of your sequence, Unexpected STOP codon at 3' end. Distance to subject end: 58 aas, your sequence is shorter than subject: 29 - 357 Distance to subject end: 34 aas, not enough to search stop codon your sequence is shorter than subject: 57 - 110 Selected protein is the only available option,	3	3	173	20	72	sp=Putative iron-sulfur cluster biosynthesis protein isd11 Diplodia seriata.	-	-	-	IPR008011	Complex1_LYR	-	PF05347	F	-
Pxanthii_hau_6674	176	N1JEQ5	tr_fungi	Internal Sure	0	58.62	0	45	Distance to subject end: 56 aas, not enough to search stop codon your sequence is shorter than subject: 79 - 432 Frameshift at 36 (ex), Unexpected STOP codon at 3' end. Distance to subject end: 63 aas, your sequence is shorter than subject: 45 - 715 Selected protein is the only available option,	3	4	138	597	652	sp=TE1b-like protein Blumeria graminis f. sp. hordei (strain DH14) (Barley powdery mildew) (Oidium monilioides f. sp. hordei)	GO:0003676;GO:0004523	F:nucleic acid binding;F:RNA-DNA hybrid ribonuclease activity	-	IPR012337;IPR002156;IPR000477	RNaseH-like_dom;RNaseH_domain;RT_dom	-	PF00075;PF00078	F;F	-
Pxanthii_hau_6687	187	A0A0A5K3H9	tr_fungi	N_terminal Putative	0.0004	50	82	63	W2: There is no M at the beginning, Distance to subject end: 24 aas, not enough to search stop codon Selected protein is the only available option,	1	1	189	16	51	sp=Uncharacterized protein Paracoccidioides brasiliensis (strain Pb03)	-	-	-	-	-	-	-	-	-
Pxanthii_hau_6702	416	N1J7L5	tr_fungi	Internal Sure	1e-45	64.52	435	139	Distance to subject end: 46 aas, not enough to search stop codon your sequence is shorter than subject: 58 - 425 Distance to subject end: 46 aas, not enough to search stop codon your sequence is shorter than subject: 58 - 425 Distance to subject end: 47 aas, not enough to search stop codon your sequence is shorter than subject: 58 - 399 Distance to subject end: 47 aas, not enough to search stop c…	1	4	420	81	204	sp=EKA-like protein Blumeria graminis f. sp. hordei (strain DH14) (Barley powdery mildew) (Oidium monilioides f. sp. hordei)	-	-	-	-	-	-	-	-	-
Pxanthii_hau_6706	173	A0A0V1PPS8	tr_fungi	Internal Sure	2e-21	78.95	120	58	Distance to subject end: 41 aas, not enough to search stop codon your sequence is shorter than subject: 58 - 120 Selected protein is the only available option,	2	2	175	23	79	sp=Uncharacterized protein Debaryomyces fabryi.	-	-	-	-	-	-	-	-	-
Pxanthii_hau_6712	179	Q3E735	sp_fungi	N_terminal Putative	0.35	45.83	80	60	W2: There is no M at the beginning, Distance to subject end: 315 aas, not enough to search stop codon your sequence is shorter than subject: 56 - 367 Distance to subject end: 381 aas, not enough to search stop codon your sequence is shorter than subject: 58 - 1029 Unexpected stop codon in the beginning of your sequence, Distance to subject end: 620 aas, not enough to search stop codon your sequen…	2	2	181	4	27	sp=Uncharacterized membrane protein YOR034C-A Saccharomyces cerevisiae (strain ATCC 204508 / S288c) (Baker's yeast)	GO:0016021	C:integral component of membrane	sce:YOR034C-A	-	-	-	-	-	-
Pxanthii_hau_6715	174	A0A0B1P6V6	tr_fungi	Internal Sure	5e-11	48.28	188	58	Selected protein is the only available option, Distance to subject end: 36 aas, not enough to search stop codon your sequence is shorter than subject: 58 - 188 Selected protein is the only available option,	1	1	174	95	152	sp=Uncharacterized protein Uncinula necator (Grape powdery mildew)	-	-	-	IPR005135	Endo/exonuclease/phosphatase	-	PF14529	F	-
Pxanthii_hau_6731	307	A1C405	tr_fungi	N_terminal Sure	2e-35	64.77	298	90	Distance to subject end: 209 aas, not enough to search stop codon your sequence is shorter than subject: 90 - 298 Selected protein is the only available option,	1	40	309	1	88	sp=Uncharacterized protein Aspergillus clavatus (strain ATCC 1007 / CBS 513.65 / DSM 816 / NCTC 3887 / NRRL 1)	-	-	act:ACLA_058020	-	-	-	-	-	-
Pxanthii_hau_6744	326	G0SC29	sp_fungi	Internal Sure	0	65.14	0	109	Unexpected STOP codon at 3' end. Distance to subject end: 108 aas, your sequence is shorter than subject: 36 - 592 Unexpected stop codon in the beginning of your sequence, Unexpected STOP codon at 3' end. Distance to subject end: 79 aas, your sequence is shorter than subject: 31 - 657 Unexpected STOP codon at 3' end. Distance to subject end: 305 aas, your sequence is shorter than subject: 72 - 50…	2	2	328	340	448	sp=Ribosome assembly protein 4 Chaetomium thermophilum (strain DSM 1495 / CBS 144.50 / IMI 039719)	GO:0005730;GO:0000027	C:nucleolus;P:ribosomal large subunit assembly	cthr:CTHT_0055700	IPR020472;IPR015943;IPR001680;IPR019775;IPR017986	G-protein_beta_WD-40_rep;WD40/YVTN_repeat-like_dom;WD40_repeat;WD40_repeat_CS;WD40_repeat_dom	-	PF00400	F	-
Pxanthii_hau_6772	173	K2RWR9	tr_fungi	Internal Sure	6e-05	46.51	162	56	Selected protein is the only available option, Distance to subject end: 88 aas, not enough to search stop codon your sequence is shorter than subject: 58 - 669 Distance to subject end: 441 aas, not enough to search stop codon your sequence is shorter than subject: 57 - 1672 Distance to subject end: 787 aas, not enough to search stop codon your sequence is shorter than subject: 58 - 865 Distance t…	1	1	168	57	99	sp=Chromo domain-like protein Macrophomina phaseolina (strain MS6) (Charcoal rot fungus)	-	-	-	IPR023780;IPR016197	Chromo_domain;Chromodomain-like	-	PF00385	F	-
Pxanthii_hau_6792	174	A0A0B1PDN8	tr_fungi	N_terminal Putative	8e-18	61.4	94	58	Distance to subject end: 441 aas, not enough to search stop codon your sequence is shorter than subject: 67 - 894 Distance to subject end: 418 aas, not enough to search stop codon your sequence is shorter than subject: 67 - 715 Distance to subject end: 333 aas, not enough to search stop codon your sequence is shorter than subject: 58 - 858 Distance to subject end: 380 aas, not enough to search st…	3	3	176	6	62	sp=Uncharacterized protein Uncinula necator (Grape powdery mildew)	-	-	-	-	-	-	-	-	-
Pxanthii_hau_6806	187	A0A0B1PA88	tr_fungi	N_terminal Putative	4e-17	64.52	110	62	Distance to subject end: 395 aas, not enough to search stop codon your sequence is shorter than subject: 78 - 505 Distance to subject end: 596 aas, not enough to search stop codon your sequence is shorter than subject: 58 - 672 Distance to subject end: 296 aas, not enough to search stop codon your sequence is shorter than subject: 58 - 466 W2: There is no M at the beginning, Distance to subject e…	2	2	187	9	70	sp=Uncharacterized protein Uncinula necator (Grape powdery mildew)	-	-	-	-	-	-	-	-	-
Pxanthii_hau_6809	174	P53132	sp_fungi	Internal Sure	0.88	50	145	49	Possible protein fusion, your sequence is shorter than subject: 58 - 680 Unexpected stop codon in the beginning of your sequence, Unexpected STOP codon at 3' end. Distance to subject end: 437 aas, your sequence is shorter than subject: 14 - 719 Distance to subject end: 16 aas, not enough to search stop codon your sequence is shorter than subject: 57 - 740 Distance to subject end: 16 aas, not enou…	3	33	179	55	74	sp=Putative uncharacterized protein YGL118C Saccharomyces cerevisiae (strain ATCC 204508 / S288c) (Baker's yeast)	-	-	-	-	-	-	-	-	-
Pxanthii_hau_6811	248	A0A0B1P1W1	tr_fungi	N_terminal Putative	0.22	66.67	323	82	W2: There is no M at the beginning, Distance to subject end: 280 aas, not enough to search stop codon your sequence is shorter than subject: 82 - 323 Selected protein is the only available option,	3	3	248	3	23	sp=Uncharacterized protein Uncinula necator (Grape powdery mildew)	-	-	-	-	-	-	-	-	-
Pxanthii_hau_6818	258	A0A1B2J592	tr_fungi	C_terminal Sure	1e-19	49.43	113	76	Distance to subject end: 406 aas, not enough to search stop codon your sequence is shorter than subject: 61 - 696 Distance to subject end: 1267 aas, not enough to search stop codon your sequence is shorter than subject: 58 - 1357 Unexpected STOP codon at 3' end. Distance to subject end: 337 aas, your sequence is shorter than subject: 44 - 1199 your sequence is shorter than subject: 76 - 113 Selec…	1	1	228	17	103	sp=BA75_00795T0 Komagataella pastoris (Yeast) (Pichia pastoris)	-	-	-	IPR011008	Dimeric_a/b-barrel	-	-	-	-
Pxanthii_hau_6858	174	N1JIJ7	tr_fungi	Internal Sure	1e-13	66.67	171	58	Distance to subject end: 41 aas, not enough to search stop codon your sequence is shorter than subject: 58 - 249 Distance to subject end: 384 aas, not enough to search stop codon your sequence is shorter than subject: 71 - 862 Distance to subject end: 384 aas, not enough to search stop codon your sequence is shorter than subject: 71 - 850 Distance to subject end: 42 aas, not enough to search stop…	2	2	175	29	82	sp=DUF1690 domain-containing protein Blumeria graminis f. sp. hordei (strain DH14) (Barley powdery mildew) (Oidium monilioides f. sp. hordei)	-	-	-	IPR012471	DUF1690	-	PF07956	F	-
Pxanthii_hau_6865	174	A0A0B1NZE2	tr_fungi	Internal Sure	8e-25	75.86	230	58	Unexpected STOP codon at 3' end. Distance to subject end: 313 aas, your sequence is shorter than subject: 37 - 394 Distance to subject end: 142 aas, not enough to search stop codon your sequence is shorter than subject: 58 - 230 Selected protein is the only available option,	1	1	174	31	88	sp=Uncharacterized protein Uncinula necator (Grape powdery mildew)	GO:0003676;GO:0015074	F:nucleic acid binding;P:DNA integration	-	IPR001584;IPR012337	Integrase_cat-core;RNaseH-like_dom	-	-	-	-
Pxanthii_hau_6884	254	A0A0B1PDN8	tr_fungi	N_terminal Putative	2e-31	61.45	94	84	Distance to subject end: 52 aas, not enough to search stop codon your sequence is shorter than subject: 58 - 288 Distance to subject end: 134 aas, not enough to search stop codon your sequence is shorter than subject: 62 - 408 Unexpected STOP codon at 3' end. Distance to subject end: 226 aas, your sequence is shorter than subject: 82 - 1116 Unexpected STOP codon at 3' end. Distance to subject end…	3	3	254	3	85	sp=Uncharacterized protein Uncinula necator (Grape powdery mildew)	-	-	-	-	-	-	-	-	-
Pxanthii_hau_6893	405	A0A0B1PB25	tr_fungi	Internal Sure	2e-56	66.42	493	135	Selected protein is the only available option, Distance to subject end: 667 aas, not enough to search stop codon your sequence is shorter than subject: 58 - 1644 Distance to subject end: 667 aas, not enough to search stop codon your sequence is shorter than subject: 58 - 1644 Distance to subject end: 673 aas, not enough to search stop codon your sequence is shorter than subject: 58 - 1654 Unexpec…	3	3	407	163	296	sp=Putative cyclohexanone 12-monooxygenase Uncinula necator (Grape powdery mildew)	GO:0004497	F:monooxygenase activity	-	IPR023753	FAD/NAD-binding_dom	-	-	-	-
Pxanthii_hau_6895	260	P40909	sp_fungi	N_terminal Sure	2e-34	96.61	129	60	Distance to subject end: 413 aas, not enough to search stop codon your sequence is shorter than subject: 61 - 689 Distance to subject end: 407 aas, not enough to search stop codon your sequence is shorter than subject: 61 - 700 Distance to subject end: 401 aas, not enough to search stop codon your sequence is shorter than subject: 61 - 694 Distance to subject end: 96 aas, not enough to search sto…	1	82	261	1	59	sp=Ubiquitin-60S ribosomal protein L40 Cryptococcus neoformans var. neoformans serotype D (strain JEC21 / ATCC MYA-565) (Filobasidiella neoformans)	GO:0005634;GO:0005840;GO:0003735;GO:0006412	C:nucleus;C:ribosome;F:structural constituent of ribosome;P:translation	cne:CNA03330	IPR001975;IPR019956;IPR029071;IPR019954;IPR000626	Ribosomal_L40e;Ubiquitin;Ubiquitin-rel_dom;Ubiquitin_CS;Ubiquitin_dom	-	PF01020;PF00240	F;F	-
Pxanthii_hau_6950	267	O42768	sp_fungi	Internal Sure	0.5	66.67	340	89	Distance to subject end: 464 aas, not enough to search stop codon your sequence is shorter than subject: 59 - 861 Distance to subject end: 25 aas, not enough to search stop codon your sequence is shorter than subject: 59 - 258 Distance to subject end: 339 aas, not enough to search stop codon your sequence is shorter than subject: 58 - 557 Unexpected stop codon in the beginning of your sequence, U…	3	93	359	126	140	sp=Delta-aminolevulinic acid dehydratase Candida glabrata (strain ATCC 2001 / CBS 138 / JCM 3761 / NBRC 0622 / NRRL Y-65) (Yeast) (Torulopsis glabrata)	GO:0032791;GO:0004655;GO:0008270;GO:0006783;GO:0006782	F:lead ion binding;F:porphobilinogen synthase activity;F:zinc ion binding;P:heme biosynthetic process;P:protoporphyrinogen IX biosynthetic process	cgr:CAGL0D06138g	IPR001731;IPR030656;IPR013785	ALAD;ALAD_AS;Aldolase_TIM	-	PF00490	F	UPA00251
Pxanthii_hau_6958	188	P32432	sp_fungi	Internal Sure	0	69.81	0	63	Distance to subject end: 321 aas, not enough to search stop codon your sequence is shorter than subject: 65 - 905 Unexpected stop codon in the beginning of your sequence, Distance to subject end: 41 aas, not enough to search stop codon your sequence is shorter than subject: 63 - 683 Selected protein is the only available option, Selected protein is the only available option,	1	28	216	589	641	sp=Transcription factor SFP1 Saccharomyces cerevisiae (strain ATCC 204508 / S288c) (Baker's yeast)	GO:0005737;GO:0005634;GO:0003677;GO:0046872;GO:0000981;GO:0060963;GO:0045944;GO:0008361;GO:0006351	C:cytoplasm;C:nucleus;F:DNA binding;F:metal ion binding;F:RNA polymerase II transcription factor activity, sequence-specific DNA binding;P:positive regulation of ribosomal protein gene transcription from RNA polymerase II promoter;P:positive regulation of transcription from RNA polymerase II promoter;P:regulation of cell size;P:transcription, DNA-templated	sce:YLR403W	IPR007087;IPR015880;IPR013087	Znf_C2H2;Znf_C2H2-like;Znf_C2H2/integrase_DNA-bd	-	-	-	-
Pxanthii_hau_6959	252	A0A0B1P869	tr_fungi	N_terminal Putative	2e-37	71.25	136	84	Distance to subject end: 283 aas, not enough to search stop codon your sequence is shorter than subject: 59 - 740 your sequence is shorter than subject: 31 - 286 your sequence is shorter than subject: 31 - 182 Distance to subject end: 76 aas, not enough to search stop codon your sequence is shorter than subject: 55 - 143 W2: There is no M at the beginning, Distance to subject end: 50 aas, not eno…	2	2	253	6	85	sp=Uncharacterized protein Uncinula necator (Grape powdery mildew)	-	-	-	-	-	-	-	-	-
Pxanthii_hau_6968	176	F7WCZ8	tr_fungi	Internal Sure	0.34	45.83	186	59	Distance to subject end: 53 aas, not enough to search stop codon your sequence is shorter than subject: 59 - 186 Selected protein is the only available option,	2	32	208	86	133	sp=WGS project CABT00000000 data, contig 2.474 Sordaria macrospora (strain ATCC MYA-333 / DSM 997 / K(L3346) / K-hell)	-	-	smp:SMAC_10643	IPR011491;IPR020013	Falgellar_hook_FlgE;Flagellar_FlgE/F/G	-	PF07559	F	-
Pxanthii_hau_106	1135	A6RZS5	sp_fungi	Complete Sure	8e-163	92.83	256	272	your sequence is shorter than subject: 16 - 1274 Distance to subject end: 53 aas, not enough to search stop codon your sequence is shorter than subject: 17 - 367 Distance to subject end: 370 aas, not enough to search stop codon your sequence is shorter than subject: 17 - 832 Distance to subject end: 340 aas, not enough to search stop codon your sequence is shorter than subject: 23 - 667 Distance …	1	13	828	20	256	sp=40S ribosomal protein S1 Botryotinia fuckeliana (strain B05.10) (Noble rot fungus) (Botrytis cinerea)	GO:0022627;GO:0003735;GO:0006412	C:cytosolic small ribosomal subunit;F:structural constituent of ribosome;P:translation	bfu:BC1G_06094	IPR027500;IPR001593;IPR018281	Ribosomal_S1/3_euk;Ribosomal_S3Ae;Ribosomal_S3Ae_CS	-	PF01015	F	-
Pxanthii_hau_124	581	H0EQH7	tr_fungi	Internal Sure	3e-23	64.2	359	185	Distance to subject end: 240 aas, not enough to search stop codon your sequence is shorter than subject: 24 - 310 Distance to subject end: 197 aas, not enough to search stop codon your sequence is shorter than subject: 35 - 2013 Unexpected stop codon in the beginning of your sequence, Distance to subject end: 412 aas, not enough to search stop codon your sequence is shorter than subject: 69 - 821…	3	312	866	281	359	sp=Uncharacterized protein Glarea lozoyensis (strain ATCC 74030 / MF5533)	-	-	-	IPR018853	DUF2457	-	PF10446	F	-
Pxanthii_hau_152	406	A0A0B1NY93	tr_fungi	C_terminal Putative	0	60	0	108	Distance to subject end: 935 aas, not enough to search stop codon your sequence is shorter than subject: 58 - 2595 Frameshift at 174 (ex), Unexpected STOP codon at 3' end. your sequence is shorter than subject: 108 - 469 Selected protein is the only available option,	3	3	326	352	445	sp=Putative eka-like protein Uncinula necator (Grape powdery mildew)	-	-	-	-	-	-	-	-	-
Pxanthii_hau_174	130	A0A0B1NZV8	tr_fungi	Internal Sure	1e-18	83.33	168	43	Distance to subject end: 200 aas, not enough to search stop codon your sequence is shorter than subject: 46 - 226 Distance to subject end: 217 aas, not enough to search stop codon your sequence is shorter than subject: 125 - 1224 Distance to subject end: 56 aas, not enough to search stop codon your sequence is shorter than subject: 43 - 168 Selected protein is the only available option,	2	5	133	71	112	sp=Putative eka-like protein Uncinula necator (Grape powdery mildew)	-	-	-	-	-	-	-	-	-
Pxanthii_hau_185	139	N1J8Z5	tr_fungi	Internal Sure	0.019	47.5	137	47	Distance to subject end: 462 aas, not enough to search stop codon your sequence is shorter than subject: 93 - 1495 Distance to subject end: 1 aas, not enough to search stop codon your sequence is shorter than subject: 47 - 137 Selected protein is the only available option,	1	4	144	96	133	sp=Uncharacterized protein Blumeria graminis f. sp. hordei (strain DH14) (Barley powdery mildew) (Oidium monilioides f. sp. hordei)	-	-	-	-	-	-	-	-	-
Pxanthii_hau_224	171	A0A0B1PBL9	tr_fungi	Internal Sure	4e-23	78.57	214	57	Selected protein is the only available option, Distance to subject end: 0 aas, not enough to search stop codon your sequence is shorter than subject: 56 - 239 Distance to subject end: 95 aas, not enough to search stop codon your sequence is shorter than subject: 57 - 214 Selected protein is the only available option,	2	2	172	63	118	sp=Uncharacterized protein Uncinula necator (Grape powdery mildew)	-	-	-	IPR000477	RT_dom	-	PF00078	F	-
Pxanthii_hau_230	260	A7TTV3	tr_fungi	C_terminal Sure	2e-12	50	142	63	Distance to subject end: 717 aas, not enough to search stop codon your sequence is shorter than subject: 84 - 1303 Distance to subject end: 592 aas, not enough to search stop codon your sequence is shorter than subject: 78 - 655 Distance to subject end: 808 aas, not enough to search stop codon your sequence is shorter than subject: 78 - 871 your sequence is shorter than subject: 63 - 142 Selected…	2	2	190	71	130	sp=Tkp5 protein Vanderwaltozyma polyspora (strain ATCC 22028 / DSM 70294) (Kluyveromyces polysporus)	-	-	vpo:Kpol_137p2	-	-	-	-	-	-
Pxanthii_hau_231	1255	Q2GQG8	sp_fungi	C_terminal Putative	2e-127	55.36	479	353	Distance to subject end: 727 aas, not enough to search stop codon your sequence is shorter than subject: 49 - 778 Possible protein fusion, your sequence is shorter than subject: 83 - 1171 Distance to subject end: 492 aas, not enough to search stop codon your sequence is shorter than subject: 50 - 3131 Distance to subject end: 355 aas, not enough to search stop codon your sequence is shorter than …	2	5	1063	130	463	sp=Kynurenine 3-monooxygenase Chaetomium globosum (strain ATCC 6205 / CBS 148.51 / DSM 1962 / NBRC 6347 / NRRL 1970) (Soil fungus)	GO:0005741;GO:0071949;GO:0004502;GO:0034354;GO:0043420;GO:0019805;GO:0006569	C:mitochondrial outer membrane;F:FAD binding;F:kynurenine 3-monooxygenase activity;P:'de novo' NAD biosynthetic process from tryptophan;P:anthranilate metabolic process;P:quinolinate biosynthetic process;P:tryptophan catabolic process	-	IPR002938;IPR023753;IPR027545	FAD-bd;FAD/NAD-binding_dom;Kynurenine_monooxygenase	EC:1.14.13.9	PF01494	F	UPA00253
Pxanthii_hau_238	90	A0A0F8UPA8	tr_fungi	C_terminal Sure	6e-06	76.92	49	27	Unexpected STOP codon at 3' end. your sequence is shorter than subject: 353 - 501 Selected protein is the only available option,	1	1	81	24	49	sp=Uncharacterized protein Aspergillus ochraceoroseus.	-	-	-	-	-	-	-	-	-
Pxanthii_hau_239	402	A0A084GDX9	tr_fungi	N_terminal Sure	0.64	45.65	265	80	Distance to subject end: 167 aas, not enough to search stop codon your sequence is shorter than subject: 80 - 265 Selected protein is the only available option,	3	165	404	22	67	sp=Uncharacterized protein Scedosporium apiospermum.	-	-	-	IPR009959;IPR032710	Cyclase_SnoaL-like_dom;NTF2-like_dom	-	PF13577	F	-
Pxanthii_hau_240	192	A0A0K6G607	tr_fungi	Internal Sure	0.003	50	220	64	Selected protein is the only available option, Distance to subject end: 23 aas, not enough to search stop codon your sequence is shorter than subject: 64 - 220 Selected protein is the only available option,	2	2	193	134	173	sp=Putative transporter C323,07c [Schizosaccharomyces pombe 972h-] Rhizoctonia solani.	GO:0016021;GO:0015297;GO:0015238	C:integral component of membrane;F:antiporter activity;F:drug transmembrane transporter activity	-	IPR002528	MATE_fam	-	PF01554	F	-
Pxanthii_hau_242	145	A0A0V1PPS8	tr_fungi	Internal Sure	8e-18	78.26	120	49	Unexpected STOP codon at 3' end. Distance to subject end: 333 aas, your sequence is shorter than subject: 31 - 468 Unexpected stop codon in the beginning of your sequence, Distance to subject end: 31 aas, not enough to search stop codon your sequence is shorter than subject: 49 - 120 Selected protein is the only available option,	1	7	153	44	89	sp=Uncharacterized protein Debaryomyces fabryi.	-	-	-	-	-	-	-	-	-
Pxanthii_hau_252	99	Q01554	sp_fungi	Internal Sure	3e-09	75	74	33	your sequence is shorter than subject: 28 - 396 Unexpected stop codon in the beginning of your sequence, your sequence is shorter than subject: 64 - 3144 Distance to subject end: 14 aas, not enough to search stop codon your sequence is shorter than subject: 33 - 147 Distance to subject end: 14 aas, not enough to search stop codon your sequence is shorter than subject: 33 - 144 Distance to subject…	2	2	100	27	58	sp=ATP synthase subunit 9, mitochondrial Trichophyton rubrum (Athlete's foot fungus) (Epidermophyton rubrum) Mitochondrion	GO:0016021;GO:0031966;GO:0045263;GO:0015078;GO:0008289;GO:0015991;GO:0015986	C:integral component of membrane;C:mitochondrial membrane;C:proton-transporting ATP synthase complex, coupling factor F(o);F:hydrogen ion transmembrane transporter activity;F:lipid binding;P:ATP hydrolysis coupled proton transport;P:ATP synthesis coupled proton transport	-	IPR000454;IPR020537;IPR002379	ATP_synth_F0_csu;ATP_synth_F0_csu_DDCD_BS;ATPase_proteolipid_c-like_dom	-	PF00137	F	-
Pxanthii_hau_276	148	A0A0B1PBH9	tr_fungi	Internal Sure	3e-11	56.25	127	50	Selected protein is the only available option, Unexpected STOP codon at 3' end. Distance to subject end: 71 aas, your sequence is shorter than subject: 48 - 617 Distance to subject end: 159 aas, not enough to search stop codon your sequence is shorter than subject: 56 - 555 Distance to subject end: 589 aas, not enough to search stop codon your sequence is shorter than subject: 62 - 942 Distance t…	1	4	153	70	117	sp=Uncharacterized protein Uncinula necator (Grape powdery mildew)	-	-	-	-	-	-	-	-	-
Pxanthii_hau_297	81	A0A0B1NUI6	tr_fungi	Internal Sure	0.035	57.69	103	27	Distance to subject end: 2 aas, not enough to search stop codon your sequence is shorter than subject: 27 - 103 Selected protein is the only available option,	2	2	82	75	100	sp=Uncharacterized protein Uncinula necator (Grape powdery mildew)	-	-	-	-	-	-	-	-	-
Pxanthii_hau_319	183	A8U3S1	tr_fungi	N_terminal Putative	5e-10	49.12	156	61	Distance to subject end: 224 aas, not enough to search stop codon your sequence is shorter than subject: 90 - 706 Distance to subject end: 27 aas, not enough to search stop codon your sequence is shorter than subject: 90 - 509 Distance to subject end: 299 aas, not enough to search stop codon your sequence is shorter than subject: 90 - 781 Distance to subject end: 338 aas, not enough to search sto…	1	1	183	1	57	sp=TE2 Blumeria graminis f. sp. hordei (Barley powdery mildew) (Oidium monilioides f. sp. hordei)	GO:0003676;GO:0004523	F:nucleic acid binding;F:RNA-DNA hybrid ribonuclease activity	-	IPR012337;IPR002156	RNaseH-like_dom;RNaseH_domain	-	-	-	-
Pxanthii_hau_340	212	A0A068S1S1	tr_fungi	Internal Sure	3e-22	60	209	70	Selected protein is the only available option, Distance to subject end: 195 aas, not enough to search stop codon your sequence is shorter than subject: 56 - 282 Distance to subject end: 227 aas, not enough to search stop codon your sequence is shorter than subject: 52 - 278 Distance to subject end: 119 aas, not enough to search stop codon your sequence is shorter than subject: 70 - 209 Selected p…	3	3	212	21	90	sp=Retrotransposon ty3-gypsy subclass Lichtheimia corymbifera JMRC:FSU:9682.	-	-	-	IPR000477	RT_dom	-	PF00078	F	-
Pxanthii_hau_344	270	H0EL88	tr_fungi	N_terminal Sure	1e-54	94.38	244	90	Selected protein is the only available option, Distance to subject end: 147 aas, not enough to search stop codon your sequence is shorter than subject: 90 - 244 Selected protein is the only available option,	2	2	271	8	96	sp=Uncharacterized protein Glarea lozoyensis (strain ATCC 74030 / MF5533)	GO:0000935;GO:0032153;GO:0051286;GO:0005524;GO:0004674;GO:0009272;GO:0050732;GO:0032949;GO:0090334;GO:2000769	C:barrier septum;C:cell division site;C:cell tip;F:ATP binding;F:protein serine/threonine kinase activity;P:fungal-type cell wall biogenesis;P:negative regulation of peptidyl-tyrosine phosphorylation;P:regulation of alpha-glucan biosynthetic process;P:regulation of cell wall (1->3)-beta-D-glucan biosynthetic process;P:regulation of establishment or maintenance of cell polarity regulating cell sha…	-	IPR000961;IPR011009;IPR017892;IPR000719;IPR008271	AGC-kinase_C;Kinase-like_dom;Pkinase_C;Prot_kinase_dom;Ser/Thr_kinase_AS	-	PF00069;PF00433	F;F	-
Pxanthii_hau_356	381	A0A0M8NS30	tr_fungi	Internal Sure	0.0002	81.82	115	56	No stop codon before M and M found is too far from subject M, Distance to subject end: 0 aas, not enough to search stop codon your sequence is shorter than subject: 56 - 115 Selected protein is the only available option,	2	215	382	89	110	sp=Uncharacterized protein Penicillium nordicum.	-	-	-	-	-	-	-	-	-
Pxanthii_hau_367	280	A0A0B1PBM0	tr_fungi	Internal Sure	2e-21	60	278	93	Unexpected STOP codon at 3' end. your sequence is shorter than subject: 59 - 360 Unexpected STOP codon at 3' end. your sequence is shorter than subject: 59 - 360 Unexpected STOP codon at 3' end. your sequence is shorter than subject: 59 - 360 Unexpected STOP codon at 3' end. your sequence is shorter than subject: 59 - 360 Unexpected STOP codon at 3' end. your sequence is shorter than subject: 59 …	3	9	287	175	264	sp=Uncharacterized protein Uncinula necator (Grape powdery mildew)	-	-	-	IPR000477	RT_dom	-	PF00078	F	-
Pxanthii_hau_371	175	E3RH92	tr_fungi	Internal Sure	3e-09	54.39	234	59	your sequence is shorter than subject: 30 - 252 Distance to subject end: 83 aas, not enough to search stop codon your sequence is shorter than subject: 59 - 234 Selected protein is the only available option,	1	7	183	95	151	sp=Putative uncharacterized protein Pyrenophora teres f. teres (strain 0-1) (Barley net blotch fungus) (Drechslera teres f. teres)	GO:0003677;GO:0015074;GO:0006313	F:DNA binding;P:DNA integration;P:transposition, DNA-mediated	pte:PTT_07265	IPR009057;IPR002492	Homeodomain-like;Transposase_Tc1-like	-	PF01498	F	-
Pxanthii_hau_386	850	A0A0B1P6Y2	tr_fungi	N_terminal Putative	2e-67	51.38	228	283	Unexpected STOP codon at 3' end. Distance to subject end: 937 aas, your sequence is shorter than subject: 45 - 1115 Unexpected STOP codon at 3' end. your sequence is shorter than subject: 45 - 464 Unexpected STOP codon at 3' end. your sequence is shorter than subject: 45 - 469 Unexpected STOP codon at 3' end. your sequence is shorter than subject: 45 - 469 W2: There is no M at the beginning, Poss…	2	2	850	8	222	sp=Uncharacterized protein Uncinula necator (Grape powdery mildew)	-	-	-	-	-	-	-	-	-
Pxanthii_hau_405	131	A0A0B1P4P5	tr_fungi	N_terminal Putative	0.23	48.65	105	43	Selected protein is the only available option, Distance to subject end: 745 aas, not enough to search stop codon your sequence is shorter than subject: 43 - 890 Distance to subject end: 35 aas, not enough to search stop codon your sequence is shorter than subject: 43 - 363 Distance to subject end: 390 aas, not enough to search stop codon your sequence is shorter than subject: 43 - 505 Distance to…	3	3	131	1	36	sp=Uncharacterized protein Uncinula necator (Grape powdery mildew)	GO:0003676	F:nucleic acid binding	-	IPR012337	RNaseH-like_dom	-	-	-	-
Pxanthii_hau_416	340	P36627	sp_fungi	Internal Sure	0.12	50	179	113	Distance to subject end: 2182 aas, not enough to search stop codon your sequence is shorter than subject: 67 - 2324 Distance to subject end: 121 aas, not enough to search stop codon your sequence is shorter than subject: 67 - 642 Distance to subject end: 207 aas, not enough to search stop codon your sequence is shorter than subject: 50 - 507 Distance to subject end: 972 aas, not enough to search …	1	178	516	85	106	sp=Cellular nucleic acid-binding protein homolog Schizosaccharomyces pombe (strain 972 / ATCC 24843) (Fission yeast)	GO:0005829;GO:0005730;GO:0003677;GO:0003729;GO:0008494;GO:0008270;GO:2000767	C:cytosol;C:nucleolus;F:DNA binding;F:mRNA binding;F:translation activator activity;F:zinc ion binding;P:positive regulation of cytoplasmic translation	spo:SPAC13D6.02c	IPR001878	Znf_CCHC	-	PF00098	F	-
Pxanthii_hau_427	209	A0A0F8UPA8	tr_fungi	C_terminal Sure	1e-06	78.57	49	37	Distance to subject end: 339 aas, not enough to search stop codon your sequence is shorter than subject: 29 - 533 Distance to subject end: 57 aas, not enough to search stop codon your sequence is shorter than subject: 29 - 174 Distance to subject end: 104 aas, not enough to search stop codon your sequence is shorter than subject: 43 - 494 Selected protein is the only available option,	3	9	119	22	49	sp=Uncharacterized protein Aspergillus ochraceoroseus.	-	-	-	-	-	-	-	-	-
Pxanthii_hau_433	162	A0A177TWG4	tr_fungi	Internal Sure	0	50.94	0	55	Distance to subject end: 230 aas, not enough to search stop codon your sequence is shorter than subject: 77 - 494 Frameshift at 113 (ex), Distance to subject end: 669 aas, not enough to search stop codon your sequence is shorter than subject: 55 - 1050 Selected protein is the only available option,	1	4	168	329	380	sp=Uncharacterized protein Tilletia caries (wheat bunt fungus)	GO:0003676;GO:0015074	F:nucleic acid binding;P:DNA integration	-	IPR001584;IPR012337;IPR000477	Integrase_cat-core;RNaseH-like_dom;RT_dom	-	PF00665;PF00078	F;F	-
Pxanthii_hau_437	1971	V5RG20	tr_fungi	C_terminal Putative	2e-118	46.1	697	526	Distance to subject end: 414 aas, not enough to search stop codon your sequence is shorter than subject: 45 - 1133 Unexpected STOP codon at 3' end. your sequence is shorter than subject: 526 - 697 Selected protein is the only available option,	2	5	1582	216	672	sp=Reverse transcriptase Annulohypoxylon stygium. Mitochondrion {ECO:0000313|EMBL:AHB33510.1}	GO:0005739;GO:0003964;GO:0006397	C:mitochondrion;F:RNA-directed DNA polymerase activity;P:mRNA processing	-	IPR024937;IPR000477	Domain_X;RT_dom	-	PF01348;PF00078	F;F	-
Pxanthii_hau_444	175	A0A0J6EYS8	tr_fungi	C_terminal Sure	2e-11	60	114	37	Unexpected STOP codon at 3' end. Distance to subject end: 918 aas, your sequence is shorter than subject: 35 - 1072 Unexpected stop codon in the beginning of your sequence, Distance to subject end: 219 aas, not enough to search stop codon your sequence is shorter than subject: 59 - 569 your sequence is shorter than subject: 37 - 114 Selected protein is the only available option,	3	3	113	54	98	sp=Ars binding protein 1 Coccidioides posadasii RMSCC 3488.	GO:0003676	F:nucleic acid binding	-	IPR004875	DDE_SF_endonuclease_dom	-	PF03184	F	-
Pxanthii_hau_454	131	A0A0M9WL25	tr_fungi	Internal Sure	0.003	64.52	84	44	Unexpected stop codon in the beginning of your sequence, Unexpected STOP codon at 3' end. Distance to subject end: 266 aas, your sequence is shorter than subject: 14 - 364 Unexpected stop codon in the beginning of your sequence, Distance to subject end: 22 aas, not enough to search stop codon your sequence is shorter than subject: 44 - 84 Selected protein is the only available option,	1	37	168	31	61	sp=Uncharacterized protein Penicillium nordicum.	-	-	-	-	-	-	-	-	-
Pxanthii_hau_459	270	G2YEU1	tr_fungi	Internal Sure	5e-47	89.89	175	90	Selected protein is the only available option, Distance to subject end: 53 aas, not enough to search stop codon your sequence is shorter than subject: 90 - 175 Selected protein is the only available option,	3	3	272	34	122	sp=Uncharacterized protein Botryotinia fuckeliana (strain T4) (Noble rot fungus) (Botrytis cinerea)	-	-	-	IPR015374	ChAPs	-	PF09295	F	-
Pxanthii_hau_469	249	Q7RVM2	sp_fungi	N_terminal Sure	2e-35	77.5	185	77	Unexpected STOP codon at 3' end. Distance to subject end: 54 aas, your sequence is shorter than subject: 49 - 1077 Distance to subject end: 255 aas, not enough to search stop codon your sequence is shorter than subject: 36 - 738 Unexpected stop codon in the beginning of your sequence, Unexpected STOP codon at 3' end. Distance to subject end: 4719 aas, your sequence is shorter than subject: 26 - 7…	1	19	249	1	80	sp=ADP-ribosylation factor Neurospora crassa (strain ATCC 24698 / 74-OR23-1A / CBS 708.71 / DSM 1257 / FGSC 987)	GO:0005794;GO:0005525;GO:0015031;GO:0007264;GO:0016192	C:Golgi apparatus;F:GTP binding;P:protein transport;P:small GTPase mediated signal transduction;P:vesicle-mediated transport	ncr:NCU08340	IPR027417;IPR005225;IPR024156;IPR006689	P-loop_NTPase;Small_GTP-bd_dom;Small_GTPase_ARF;Small_GTPase_ARF/SAR	-	PF00025	F	-
Pxanthii_hau_471	218	H0ELP1	tr_fungi	C_terminal Putative	0.0008	48.57	105	57	Distance to subject end: 1080 aas, not enough to search stop codon your sequence is shorter than subject: 33 - 1437 Distance to subject end: 1080 aas, not enough to search stop codon your sequence is shorter than subject: 33 - 1437 Distance to subject end: 137 aas, not enough to search stop codon your sequence is shorter than subject: 45 - 218 Distance to subject end: 104 aas, not enough to searc…	2	47	217	70	104	sp=Uncharacterized protein Glarea lozoyensis (strain ATCC 74030 / MF5533)	-	-	-	-	-	-	-	-	-
Pxanthii_hau_493	315	P0CX56	sp_fungi	N_terminal Sure	2e-33	66.67	146	80	Unexpected STOP codon at 3' end. Distance to subject end: 505 aas, your sequence is shorter than subject: 22 - 755 Unexpected STOP codon at 3' end. Distance to subject end: 505 aas, your sequence is shorter than subject: 22 - 732 Unexpected stop codon in the beginning of your sequence, Unexpected STOP codon at 3' end. Distance to subject end: 627 aas, your sequence is shorter than subject: 18 - 8…	3	39	278	1	83	sp=40S ribosomal protein S18-B Saccharomyces cerevisiae (strain ATCC 204508 / S288c) (Baker's yeast)	GO:0005829;GO:0022627;GO:0015935;GO:0019843;GO:0003735;GO:0002181;GO:0000447;GO:0006407;GO:0006412	C:cytosol;C:cytosolic small ribosomal subunit;C:small ribosomal subunit;F:rRNA binding;F:structural constituent of ribosome;P:cytoplasmic translation;P:endonucleolytic cleavage in ITS1 to separate SSU-rRNA from 5.8S rRNA and LSU-rRNA from tricistronic rRNA transcript (SSU-rRNA, 5.8S rRNA, LSU-rRNA);P:rRNA export from nucleus;P:translation	sce:YDR450W;sce:YML026C	IPR027437;IPR001892;IPR010979;IPR018269	30s_Rbsml_prot_S13_C;Ribosomal_S13;Ribosomal_S13-like_H2TH;Ribosomal_S13_CS	-	PF00416	F	-
Pxanthii_hau_505	612	A0A0B1P5B6	tr_fungi	Complete Putative	6e-105	87.23	189	200	W2: There is no M at the beginning, Unexpected STOP codon at 3' end. Distance to subject end: 348 aas, your sequence is shorter than subject: 17 - 393 W2: There is no M at the beginning, Unexpected STOP codon at 3' end. Distance to subject end: 348 aas, your sequence is shorter than subject: 17 - 393 W2: There is no M at the beginning, Unexpected STOP codon at 3' end. Distance to subject end: 348…	3	3	602	2	189	sp=Uncharacterized protein Uncinula necator (Grape powdery mildew)	-	-	-	-	-	-	-	-	-
Pxanthii_hau_516	439	N1JAE9	tr_fungi	Internal Sure	1e-38	54.68	402	146	Distance to subject end: 541 aas, not enough to search stop codon your sequence is shorter than subject: 28 - 570 Distance to subject end: 161 aas, not enough to search stop codon your sequence is shorter than subject: 146 - 402 Selected protein is the only available option,	2	2	439	96	234	sp=Reverse transcriptase Blumeria graminis f. sp. hordei (strain DH14) (Barley powdery mildew) (Oidium monilioides f. sp. hordei)	GO:0003676;GO:0003964;GO:0004523	F:nucleic acid binding;F:RNA-directed DNA polymerase activity;F:RNA-DNA hybrid ribonuclease activity	-	IPR012337;IPR002156	RNaseH-like_dom;RNaseH_domain	-	-	-	-
Pxanthii_hau_520	370	A0A0B1P484	tr_fungi	N_terminal Sure	1e-66	91.15	304	115	Distance to subject end: 190 aas, not enough to search stop codon your sequence is shorter than subject: 115 - 304 Selected protein is the only available option,	1	28	372	1	113	sp=Uncharacterized protein Uncinula necator (Grape powdery mildew)	-	-	-	IPR000477	RT_dom	-	PF00078	F	-
Pxanthii_hau_523	298	A0A0C7B0P1	tr_fungi	N_terminal Sure	3e-27	47.42	176	93	Distance to subject end: 74 aas, not enough to search stop codon your sequence is shorter than subject: 93 - 176 Selected protein is the only available option,	1	22	300	6	102	sp=Uncharacterized protein Rhizopus microsporus.	GO:0016788;GO:0003676	F:hydrolase activity, acting on ester bonds;F:nucleic acid binding	-	IPR013520;IPR022894;IPR012337	Exonuclease_RNaseT/DNA_pol3;Oligoribonuclease;RNaseH-like_dom	-	PF00929	F	-
Pxanthii_hau_528	246	A5E5N2	tr_fungi	N_terminal Sure	0.006	50	185	63	Selected protein is the only available option, Distance to subject end: 19 aas, not enough to search stop codon your sequence is shorter than subject: 64 - 342 Distance to subject end: 19 aas, not enough to search stop codon your sequence is shorter than subject: 64 - 342 Distance to subject end: 19 aas, not enough to search stop codon your sequence is shorter than subject: 64 - 342 Distance to s…	1	58	246	19	58	sp=Uncharacterized protein Lodderomyces elongisporus (strain ATCC 11503 / CBS 2605 / JCM 1781 / NBRC 1676 / NRRL YB-4239) (Yeast) (Saccharomyces elongisporus)	-	-	lel:LELG_04921	-	-	-	-	-	-
Pxanthii_hau_572	534	A0A0B1P4R0	tr_fungi	C_terminal Putative	0	71.76	0	72	Distance to subject end: 387 aas, not enough to search stop codon your sequence is shorter than subject: 35 - 663 Distance to subject end: 181 aas, not enough to search stop codon your sequence is shorter than subject: 49 - 304 Unexpected stop codon in the beginning of your sequence, your sequence is shorter than subject: 63 - 1168 W2: There is no M at the beginning, Distance to subject end: 236 …	3	68	283	1599	1683	sp=Clathrin heavy chain Uncinula necator (Grape powdery mildew)	GO:0030132;GO:0030130;GO:0005198;GO:0006886;GO:0016192	C:clathrin coat of coated pit;C:clathrin coat of trans-Golgi network vesicle;F:structural molecule activity;P:intracellular protein transport;P:vesicle-mediated transport	-	IPR016024;IPR000547;IPR016025;IPR001473;IPR022365;IPR016341;IPR011990	ARM-type_fold;Clathrin_H-chain/VPS_repeat;Clathrin_H-chain_link/propller;Clathrin_H-chain_propeller_N;Clathrin_H-chain_propeller_rpt;Clathrin_heavy_chain;TPR-like_helical_dom	-	PF00637;PF01394	F;F	-
Pxanthii_hau_579	199	N1JEP2	tr_fungi	Internal Sure	6e-11	54.55	206	66	Distance to subject end: 6 aas, not enough to search stop codon your sequence is shorter than subject: 66 - 206 Selected protein is the only available option,	3	6	203	148	202	sp=Transposable element tc3 transposase Blumeria graminis f. sp. hordei (strain DH14) (Barley powdery mildew) (Oidium monilioides f. sp. hordei)	-	-	-	-	-	-	-	-	-
Pxanthii_hau_580	253	Q8TGM6	sp_fungi	Internal Sure	7e-10	46.84	124	85	Distance to subject end: 571 aas, not enough to search stop codon your sequence is shorter than subject: 49 - 874 Distance to subject end: 17 aas, not enough to search stop codon your sequence is shorter than subject: 64 - 340 Distance to subject end: 17 aas, not enough to search stop codon your sequence is shorter than subject: 64 - 340 Distance to subject end: 17 aas, not enough to search stop …	1	1	255	49	123	sp=Protein TAR1 Saccharomyces cerevisiae (strain ATCC 204508 / S288c) (Baker's yeast)	GO:0005739;GO:0043457	C:mitochondrion;P:regulation of cellular respiration	sce:YLR154W-C	-	-	-	-	-	-
Pxanthii_hau_598	216	A0A0C9LXS0	tr_fungi	N_terminal Putative	0.17	56	155	53	Unexpected STOP codon at 3' end. your sequence is shorter than subject: 53 - 85 Distance to subject end: 8 aas, not enough to search stop codon Unexpected stop codon in the beginning of your sequence, your sequence is shorter than subject: 9 - 424 Distance to subject end: 89 aas, not enough to search stop codon your sequence is shorter than subject: 65 - 306 Distance to subject end: 381 aas, not …	2	2	160	31	55	sp=Uncharacterized protein Mucor ambiguus.	GO:0005634	C:nucleus	-	IPR000953;IPR023780;IPR008251;IPR016197	Chromo/shadow_dom;Chromo_domain;Chromo_shadow_dom;Chromodomain-like	-	PF00385;PF01393	F;F	-
Pxanthii_hau_607	142	A0A094CD03	tr_fungi	Internal Sure	0.009	59.26	98	47	Unexpected STOP codon at 3' end. Distance to subject end: 212 aas, your sequence is shorter than subject: 89 - 475 Unexpected STOP codon at 3' end. your sequence is shorter than subject: 89 - 551 Unexpected STOP codon at 3' end. Distance to subject end: 195 aas, your sequence is shorter than subject: 89 - 813 Unexpected STOP codon at 3' end. Distance to subject end: 106 aas, your sequence is shor…	2	11	151	24	50	sp=Uncharacterized protein Pseudogymnoascus sp. VKM F-4515 (FW-2607)	-	-	-	-	-	-	-	-	-
Pxanthii_hau_611	248	A1C405	tr_fungi	Internal Sure	3e-24	51.22	298	83	Distance to subject end: 323 aas, not enough to search stop codon your sequence is shorter than subject: 50 - 399 Distance to subject end: 113 aas, not enough to search stop codon your sequence is shorter than subject: 83 - 298 Selected protein is the only available option,	1	1	249	103	184	sp=Uncharacterized protein Aspergillus clavatus (strain ATCC 1007 / CBS 513.65 / DSM 816 / NCTC 3887 / NRRL 1)	-	-	act:ACLA_058020	-	-	-	-	-	-
Pxanthii_hau_644	1601	R9U4G1	tr_fungi	C_terminal Sure	2e-53	59.17	327	521	Selected protein is the only available option, ERROR#3, Sequence has a lot of errors or reference protein is too different Distance to subject end: 936 aas, not enough to search stop codon your sequence is shorter than subject: 31 - 1014 Distance to subject end: 96 aas, not enough to search stop codon your sequence is shorter than subject: 43 - 234 Distance to subject end: 158 aas, not enough to …	3	81	1643	155	327	sp=LAGLIDADG endonuclease Botryotinia fuckeliana (strain B05.10) (Noble rot fungus) (Botrytis cinerea) Mitochondrion {ECO:0000313|EMBL:AGN49001.1}	GO:0005739;GO:0004519	C:mitochondrion;F:endonuclease activity	-	IPR027434;IPR004860	Homing_endonucl;LAGLIDADG_2	-	PF00961	F	-
Pxanthii_hau_670	229	A0A0B1PD45	tr_fungi	Internal Sure	4e-24	62.67	248	76	Distance to subject end: 349 aas, not enough to search stop codon your sequence is shorter than subject: 75 - 798 Distance to subject end: 25 aas, not enough to search stop codon your sequence is shorter than subject: 31 - 898 Distance to subject end: 254 aas, not enough to search stop codon your sequence is shorter than subject: 31 - 384 Distance to subject end: 2 aas, not enough to search stop …	3	3	230	168	242	sp=Uncharacterized protein Uncinula necator (Grape powdery mildew)	-	-	-	-	-	-	-	-	-
Pxanthii_hau_682	177	C5G0W4	tr_fungi	Internal Sure	0.54	48.48	176	59	Distance to subject end: 269 aas, not enough to search stop codon your sequence is shorter than subject: 32 - 1859 Distance to subject end: 138 aas, not enough to search stop codon your sequence is shorter than subject: 21 - 175 Distance to subject end: 266 aas, not enough to search stop codon your sequence is shorter than subject: 21 - 304 Distance to subject end: 261 aas, not enough to search s…	3	6	182	53	85	sp=Uncharacterized protein Arthroderma otae (strain ATCC MYA-4605 / CBS 113480) (Microsporum canis)	-	-	-	IPR011991	WHTH_DNA-bd_dom	-	-	-	-
Pxanthii_hau_688	203	A0A0C4FCC9	tr_fungi	Internal Sure	0.17	45.16	210	68	Unexpected stop codon in the beginning of your sequence, Unexpected STOP codon at 3' end. Distance to subject end: 73 aas, your sequence is shorter than subject: 47 - 398 Distance to subject end: 171 aas, not enough to search stop codon your sequence is shorter than subject: 31 - 396 Distance to subject end: 171 aas, not enough to search stop codon your sequence is shorter than subject: 31 - 396 …	1	64	267	180	210	sp=Uncharacterized protein Puccinia triticina (isolate 1-1 / race 1 (BBBD)) (Brown leaf rust fungus)	-	-	-	-	-	-	-	-	-
Pxanthii_hau_689	2258	N1JHJ7	tr_fungi	Complete Sure	0	65.35	457	458	Selected protein is the only available option,	1	79	1452	1	456	sp=CELP0015 Effector like protein Blumeria graminis f. sp. hordei (strain DH14) (Barley powdery mildew) (Oidium monilioides f. sp. hordei)	GO:0003993	F:acid phosphatase activity	-	IPR000560;IPR029033;IPR016274	His_Pase_clade-2;His_PPase_superfam;Histidine_acid_Pase_euk	-	PF00328	F	-
Pxanthii_hau_703	309	A0A0B1P207	tr_fungi	Internal Sure	2e-35	60.78	410	103	Distance to subject end: 53 aas, not enough to search stop codon your sequence is shorter than subject: 103 - 410 Selected protein is the only available option,	1	1	309	255	356	sp=Putative serine threonine protein kinase domain protein Uncinula necator (Grape powdery mildew)	GO:0016301;GO:0003676;GO:0015074	F:kinase activity;F:nucleic acid binding;P:DNA integration	-	IPR001584;IPR012337	Integrase_cat-core;RNaseH-like_dom	-	PF00665	F	-
Pxanthii_hau_710	142	A0A0F8V032	tr_fungi	Complete Sure	8e-05	80	28	35	Distance to subject end: 446 aas, not enough to search stop codon your sequence is shorter than subject: 120 - 712 Distance to subject end: 28 aas, not enough to search stop codon your sequence is shorter than subject: 47 - 1760 Distance to subject end: 28 aas, not enough to search stop codon your sequence is shorter than subject: 47 - 1760 Distance to subject end: 28 aas, not enough to search st…	2	11	115	1	25	sp=Uncharacterized protein Aspergillus rambellii.	-	-	-	-	-	-	-	-	-
Pxanthii_hau_739	390	A0A0B1P132	tr_fungi	C_terminal Putative	3e-19	50	402	125	Unexpected STOP codon at 3' end. Distance to subject end: 443 aas, your sequence is shorter than subject: 34 - 1389 Distance to subject end: 176 aas, not enough to search stop codon your sequence is shorter than subject: 42 - 352 Unexpected STOP codon at 3' end. Distance to subject end: 399 aas, your sequence is shorter than subject: 19 - 583 Unexpected STOP codon at 3' end. Distance to subject e…	1	1	375	312	397	sp=Uncharacterized protein Uncinula necator (Grape powdery mildew)	GO:0003676;GO:0004523	F:nucleic acid binding;F:RNA-DNA hybrid ribonuclease activity	-	IPR012337;IPR002156	RNaseH-like_dom;RNaseH_domain	-	PF00075	F	-
Pxanthii_hau_751	207	P19848	sp_fungi	N_terminal Sure	3e-35	96.61	76	59	Unexpected stop codon in the beginning of your sequence, Unexpected STOP codon at 3' end. Distance to subject end: 207 aas, your sequence is shorter than subject: 78 - 490 Unexpected stop codon in the beginning of your sequence, Distance to subject end: 162 aas, not enough to search stop codon your sequence is shorter than subject: 50 - 598 Unexpected STOP codon at 3' end. Distance to subject end…	1	31	207	1	59	sp=Ubiquitin Coprinellus congregatus (Inky cap fungus) (Coprinus congregatus)	GO:0005737;GO:0005634	C:cytoplasm;C:nucleus	-	IPR019956;IPR029071;IPR019954;IPR000626	Ubiquitin;Ubiquitin-rel_dom;Ubiquitin_CS;Ubiquitin_dom	-	PF00240	F	-
Pxanthii_hau_760	263	N1JBE3	tr_fungi	Internal Sure	2e-32	65.52	337	88	Distance to subject end: 1103 aas, not enough to search stop codon your sequence is shorter than subject: 85 - 1521 Unexpected stop codon in the beginning of your sequence, Unexpected STOP codon at 3' end. Distance to subject end: 83 aas, your sequence is shorter than subject: 26 - 1390 W2: There is no M at the beginning, Unexpected STOP codon at 3' end. Distance to subject end: 401 aas, your seq…	1	1	264	62	148	sp=AIR1 domain-containing protein Blumeria graminis f. sp. hordei (strain DH14) (Barley powdery mildew) (Oidium monilioides f. sp. hordei)	GO:0003676;GO:0008270	F:nucleic acid binding;F:zinc ion binding	-	IPR001878	Znf_CCHC	-	-	-	-
Pxanthii_hau_771	221	A0A0K3CE82	tr_fungi	Internal Sure	0	85.37	0	73	Selected protein is the only available option, W2: There is no M at the beginning, Distance to subject end: 260 aas, not enough to search stop codon your sequence is shorter than subject: 63 - 326 Distance to subject end: 400 aas, not enough to search stop codon your sequence is shorter than subject: 32 - 1120 Distance to subject end: 400 aas, not enough to search stop codon your sequence is shor…	3	99	317	251	291	sp=BY PROTMAP: gi|472587241|gb|EMS24740.1| arginine-tRNA-protein transferase [Rhodosporidium toruloides NP11] gi|647401166|emb|CDR47217.1| RHTO0S14e00738g1_1 [Rhodosporidium toruloides] Rhodosporidium toruloides (Yeast) (Rhodotorula gracilis)	GO:0004057;GO:0016598	F:arginyltransferase activity;P:protein arginylation	-	IPR016181;IPR007472;IPR030700;IPR007471	Acyl_CoA_acyltransferase;Arg-tRNA-P_Trfase_C;Arg-tRNA_Trfase;Arg_tRNA_PTrfase_N	-	PF04377;PF04376	F;F	-
Pxanthii_hau_775	148	A0A0B1P6V6	tr_fungi	Internal Sure	5e-07	55	188	49	Distance to subject end: 10 aas, not enough to search stop codon your sequence is shorter than subject: 49 - 188 Selected protein is the only available option,	3	6	152	131	170	sp=Uncharacterized protein Uncinula necator (Grape powdery mildew)	-	-	-	IPR005135	Endo/exonuclease/phosphatase	-	PF14529	F	-
Pxanthii_hau_796	163	A0A0B1P5U0	tr_fungi	Internal Sure	6e-13	60.38	132	54	No stop codon before M and M found is too far from subject M, Distance to subject end: 266 aas, not enough to search stop codon your sequence is shorter than subject: 71 - 293 Distance to subject end: 10 aas, not enough to search stop codon your sequence is shorter than subject: 54 - 132 Selected protein is the only available option,	2	5	166	70	122	sp=Putative glycosyl transferase Uncinula necator (Grape powdery mildew)	GO:0016740	F:transferase activity	-	-	-	-	-	-	-
Pxanthii_hau_799	150	N1JGK9	tr_fungi	C_terminal Sure	0.024	45.71	136	43	your sequence is shorter than subject: 43 - 136 Selected protein is the only available option,	1	1	129	78	112	sp=Uncharacterized protein Blumeria graminis f. sp. hordei (strain DH14) (Barley powdery mildew) (Oidium monilioides f. sp. hordei)	-	-	-	-	-	-	-	-	-
Pxanthii_hau_832	431	U4KZM4	tr_fungi	Internal Sure	3e-39	49.63	399	144	Distance to subject end: 636 aas, not enough to search stop codon your sequence is shorter than subject: 307 - 1239 Distance to subject end: 65 aas, not enough to search stop codon your sequence is shorter than subject: 50 - 325 Distance to subject end: 311 aas, not enough to search stop codon your sequence is shorter than subject: 50 - 661 Distance to subject end: 100 aas, not enough to search s…	1	7	438	257	391	sp=Similar to Retrovirus-related Pol polyprotein from transposon TNT 1-94 acc. no. P10978 Pyronema omphalodes (strain CBS 100304) (Pyronema confluens)	-	-	-	-	-	-	-	-	-
Pxanthii_hau_845	341	A0A0B1P6C2	tr_fungi	N_terminal Sure	1e-19	47.57	189	103	Distance to subject end: 738 aas, not enough to search stop codon your sequence is shorter than subject: 40 - 821 Unexpected STOP codon at 3' end. Distance to subject end: 100 aas, your sequence is shorter than subject: 22 - 719 Distance to subject end: 62 aas, not enough to search stop codon your sequence is shorter than subject: 103 - 189 Selected protein is the only available option,	2	35	343	2	104	sp=Uncharacterized protein Uncinula necator (Grape powdery mildew)	-	-	-	-	-	-	-	-	-
Pxanthii_hau_859	380	Q9B6D5	sp_fungi	Internal Sure	8e-33	62.18	242	127	Distance to subject end: 2230 aas, not enough to search stop codon your sequence is shorter than subject: 40 - 2768 your sequence is shorter than subject: 55 - 581 Separated hits, possible frame ERROR between 45 and 138, Distance to subject end: 182 aas, not enough to search stop codon your sequence is shorter than subject: 74 - 391 Unexpected stop codon in the beginning of your sequence, Unexpec…	1	22	402	64	181	sp=Cytochrome c oxidase subunit 2 Yarrowia lipolytica (strain CLIB 122 / E 150) (Yeast) (Candida lipolytica) Mitochondrion	GO:0016021;GO:0005751;GO:0005507;GO:0004129;GO:0042773	C:integral component of membrane;C:mitochondrial respiratory chain complex IV;F:copper ion binding;F:cytochrome-c oxidase activity;P:ATP synthesis coupled electron transport	yli:YalifMp18	IPR001505;IPR008972;IPR014222;IPR002429;IPR011759	Copper_CuA;Cupredoxin;Cyt_c_oxidase_su2;Cyt_c_oxidase_su2_C;Cyt_c_oxidase_su2_TM_dom	EC:1.9.3.1	PF00116;PF02790	F;F	-
Pxanthii_hau_864	342	N1JAM6	tr_fungi	Internal Sure	2e-48	69.91	433	114	Distance to subject end: 39 aas, not enough to search stop codon your sequence is shorter than subject: 127 - 233 Distance to subject end: 39 aas, not enough to search stop codon your sequence is shorter than subject: 127 - 230 Distance to subject end: 246 aas, not enough to search stop codon your sequence is shorter than subject: 114 - 433 Selected protein is the only available option,	3	3	344	75	187	sp=Uncharacterized protein Blumeria graminis f. sp. hordei (strain DH14) (Barley powdery mildew) (Oidium monilioides f. sp. hordei)	GO:0005829;GO:0004648;GO:0006564;GO:0009113	C:cytosol;F:O-phospho-L-serine:2-oxoglutarate aminotransferase activity;P:L-serine biosynthetic process;P:purine nucleobase biosynthetic process	-	IPR000192;IPR022278;IPR015424;IPR015421;IPR015422	Aminotrans_V_dom;Pser_aminoTfrase;PyrdxlP-dep_Trfase;PyrdxlP-dep_Trfase_major_sub1;PyrdxlP-dep_Trfase_major_sub2	-	PF00266	F	-
Pxanthii_hau_889	330	A0A0B1PA68	tr_fungi	N_terminal Putative	4e-31	66.67	301	110	Selected protein is the only available option, Distance to subject end: 531 aas, not enough to search stop codon your sequence is shorter than subject: 50 - 780 Distance to subject end: 84 aas, not enough to search stop codon your sequence is shorter than subject: 50 - 631 Distance to subject end: 275 aas, not enough to search stop codon your sequence is shorter than subject: 50 - 666 Distance to…	2	2	331	10	114	sp=Putative golgi membrane protein Uncinula necator (Grape powdery mildew)	GO:0016021	C:integral component of membrane	-	-	-	-	-	-	-
Pxanthii_hau_902	240	A0A0V1PPS8	tr_fungi	C_terminal Putative	0.008	60.71	120	74	Distance to subject end: 103 aas, not enough to search stop codon your sequence is shorter than subject: 40 - 322 Unexpected STOP codon at 3' end. your sequence is shorter than subject: 74 - 120 Selected protein is the only available option,	2	2	223	79	106	sp=Uncharacterized protein Debaryomyces fabryi.	-	-	-	-	-	-	-	-	-
Pxanthii_hau_903	600	A0A0B1P6I1	tr_fungi	C_terminal Sure	3e-32	53.85	166	158	Overlapping hits, possible frame ERROR between 196 and 195, Selected protein is the only available option,	2	2	477	22	154	sp=Uncharacterized protein Uncinula necator (Grape powdery mildew)	-	-	-	IPR005135	Endo/exonuclease/phosphatase	-	PF14529	F	-
Pxanthii_hau_919	103	A0A168QLW3	tr_fungi	Internal Sure	0.023	84.21	127	34	Selected protein is the only available option, Unexpected STOP codon at 3' end. your sequence is shorter than subject: 62 - 409 Unexpected STOP codon at 3' end. Distance to subject end: 190 aas, your sequence is shorter than subject: 37 - 507 Distance to subject end: 2 aas, not enough to search stop codon your sequence is shorter than subject: 34 - 127 Selected protein is the only available optio…	2	2	103	96	114	sp=Uncharacterized protein Absidia glauca (Pin mould)	GO:0005525;GO:0003924	F:GTP binding;F:GTPase activity	-	IPR031157;IPR027417;IPR000795	G_TR_CS;P-loop_NTPase;TF_GTP-bd_dom	-	-	-	-
Pxanthii_hau_952	197	A0A0B1NZE2	tr_fungi	Internal Sure	8e-25	74.14	230	66	Distance to subject end: 900 aas, not enough to search stop codon your sequence is shorter than subject: 57 - 1596 Possible protein fusion, your sequence is shorter than subject: 49 - 1115 Distance to subject end: 21 aas, not enough to search stop codon your sequence is shorter than subject: 55 - 282 Unexpected STOP codon at 3' end. Distance to subject end: 1342 aas, your sequence is shorter than…	2	2	199	60	117	sp=Uncharacterized protein Uncinula necator (Grape powdery mildew)	GO:0003676;GO:0015074	F:nucleic acid binding;P:DNA integration	-	IPR001584;IPR012337	Integrase_cat-core;RNaseH-like_dom	-	-	-	-
Pxanthii_hau_979	288	O14351	sp_fungi	Internal Sure	4e-27	55.17	247	96	Unexpected STOP codon in 5 prime region, Unexpected STOP codon at 3' end. Distance to subject end: 305 aas, your sequence is shorter than subject: 36 - 414 Unexpected STOP codon at 3' end. Distance to subject end: 68 aas, your sequence is shorter than subject: 31 - 173 Unexpected STOP codon at 3' end. Distance to subject end: 68 aas, your sequence is shorter than subject: 31 - 173 Distance to sub…	2	2	289	107	193	sp=Uncharacterized oxidoreductase C30D10.05c Schizosaccharomyces pombe (strain 972 / ATCC 24843) (Fission yeast)	GO:0005829;GO:0005634;GO:0004757;GO:0006729	C:cytosol;C:nucleus;F:sepiapterin reductase activity;P:tetrahydrobiopterin biosynthetic process	spo:SPBC30D10.05c	IPR016040;IPR020904;IPR002347	NAD(P)-bd_dom;Sc_DH/Rdtase_CS;SDR_fam	EC:1.-.-.-	PF00106	F	-
Pxanthii_hau_986	173	A0A0B1P3P9	tr_fungi	Internal Sure	2e-10	56.52	205	58	Distance to subject end: 263 aas, not enough to search stop codon your sequence is shorter than subject: 51 - 857 Distance to subject end: 3 aas, not enough to search stop codon your sequence is shorter than subject: 75 - 320 Distance to subject end: 1329 aas, not enough to search stop codon your sequence is shorter than subject: 35 - 3902 Distance to subject end: 31 aas, not enough to search sto…	2	2	175	57	102	sp=Uncharacterized protein Uncinula necator (Grape powdery mildew)	-	-	-	-	-	-	-	-	-
Pxanthii_hau_992	1543	Q5ADT1	sp_fungi	C_terminal Putative	5e-05	47.22	686	407	Distance to subject end: 187 aas, not enough to search stop codon your sequence is shorter than subject: 51 - 414 Unexpected STOP codon at 3' end. your sequence is shorter than subject: 407 - 686 Selected protein is the only available option, Selected protein is the only available option,	3	234	1454	571	606	sp=Negative regulator of sporulation MDS3 Candida albicans (strain SC5314 / ATCC MYA-2876) (Yeast)	GO:0005737;GO:0051321;GO:0009405;GO:0030435	C:cytoplasm;P:meiotic cell cycle;P:pathogenesis;P:sporulation resulting in formation of a cellular spore	cal:CaO19.14052;cal:CaO19.6760	IPR015915	Kelch-typ_b-propeller	-	-	-	-
Pxanthii_hau_994	140	E9EJL8	tr_fungi	N_terminal Putative	2e-06	63.64	178	46	Unexpected STOP codon at 3' end. your sequence is shorter than subject: 407 - 841 W2: There is no M at the beginning, Distance to subject end: 123 aas, not enough to search stop codon your sequence is shorter than subject: 46 - 178 Selected protein is the only available option,	3	3	140	21	53	sp=Uncharacterized protein Metarhizium robertsii (strain ARSEF 23 / ATCC MYA-3075) (Metarhizium anisopliae (strain ARSEF 23))	-	-	maj:MAA_00416	-	-	-	-	-	-
Pxanthii_hau_7021	360	P06197	sp_fungi	Internal Sure	2e-09	57.45	220	120	Distance to subject end: 14 aas, not enough to search stop codon your sequence is shorter than subject: 120 - 220 Selected protein is hit number 2 in blast result, Selected protein is the only available option,	2	2	361	117	161	sp=CDP-diacylglycerol--inositol 3-phosphatidyltransferase Saccharomyces cerevisiae (strain ATCC 204508 / S288c) (Baker's yeast)	GO:0005789;GO:0005794;GO:0016021;GO:0005741;GO:0003881;GO:0006661	C:endoplasmic reticulum membrane;C:Golgi apparatus;C:integral component of membrane;C:mitochondrial outer membrane;F:CDP-diacylglycerol-inositol 3-phosphatidyltransferase activity;P:phosphatidylinositol biosynthetic process	sce:YPR113W	IPR000462;IPR014387	CDP-OH_P_trans;CDP_diag_ino_3_P_euk	EC:2.7.8.11	PF01066	F	-
Pxanthii_hau_7055	177	A0A061HFY7	tr_fungi	C_terminal Putative	2e-05	80	89	26	Unexpected stop codon in the beginning of your sequence, Unexpected STOP codon at 3' end. Distance to subject end: 112 aas, your sequence is shorter than subject: 42 - 290 Unexpected stop codon in the beginning of your sequence, Unexpected STOP codon at 3' end. Distance to subject end: 87 aas, your sequence is shorter than subject: 58 - 526 Distance to subject end: 803 aas, not enough to search s…	1	1	78	65	89	sp=Uncharacterized protein Blumeria graminis f. sp. tritici 96224.	-	-	-	-	-	-	-	-	-
Pxanthii_hau_7061	275	A0A0B1P5H2	tr_fungi	N_terminal Sure	0.0006	63.33	163	74	Distance to subject end: 123 aas, not enough to search stop codon your sequence is shorter than subject: 74 - 163 Selected protein is the only available option,	3	54	275	11	40	sp=Putative translocon protein Uncinula necator (Grape powdery mildew)	GO:0016021;GO:0005784;GO:0006886	C:integral component of membrane;C:Sec61 translocon complex;P:intracellular protein transport	-	IPR030671;IPR016482	Sec61-beta/Sbh;SecG/Sec61-beta/Sbh	-	PF03911	F	-
Pxanthii_hau_7062	178	N1J8E1	tr_fungi	Internal Sure	0	63.04	0	59	Frameshift at 102 (ex), Distance to subject end: 31 aas, not enough to search stop codon your sequence is shorter than subject: 59 - 616 Selected protein is the only available option,	3	45	221	541	585	sp=Putative effector protein Blumeria graminis f. sp. hordei (strain DH14) (Barley powdery mildew) (Oidium monilioides f. sp. hordei)	-	-	-	IPR005135	Endo/exonuclease/phosphatase	-	-	-	-
Pxanthii_hau_7107	402	Q8NIQ3	tr_fungi	Internal Sure	0	78.95	0	134	Unexpected stop codon in the beginning of your sequence, Distance to subject end: 85 aas, not enough to search stop codon your sequence is shorter than subject: 59 - 243 Unexpected stop codon in the beginning of your sequence, Distance to subject end: 170 aas, not enough to search stop codon your sequence is shorter than subject: 59 - 271 Unexpected stop codon in the beginning of your sequence, D…	2	3	404	64	196	sp=Putative transposase Phaeosphaeria nodorum (Glume blotch fungus) (Parastagonospora nodorum)	GO:0003677;GO:0008270	F:DNA binding;F:zinc ion binding	-	IPR004875;IPR009057;IPR006600;IPR007889;IPR001878	DDE_SF_endonuclease_dom;Homeodomain-like;HTH_CenpB_DNA-bd_dom;HTH_Psq;Znf_CCHC	-	PF03184;PF05225	F;F	-
Pxanthii_hau_7178	227	Q9C2M6	sp_fungi	C_terminal Sure	1e-16	55.93	282	74	Unexpected STOP codon at 3' end. Distance to subject end: 1839 aas, your sequence is shorter than subject: 43 - 1997 Distance to subject end: 872 aas, not enough to search stop codon your sequence is shorter than subject: 59 - 1547 Distance to subject end: 797 aas, not enough to search stop codon your sequence is shorter than subject: 59 - 1498 Unexpected stop codon in the beginning of your seque…	2	8	229	213	271	sp=Putative dolichyldiphosphatase Neurospora crassa (strain ATCC 24698 / 74-OR23-1A / CBS 708.71 / DSM 1257 / FGSC 987)	GO:0030176;GO:0047874;GO:0008610;GO:0006487	C:integral component of endoplasmic reticulum membrane;F:dolichyldiphosphatase activity;P:lipid biosynthetic process;P:protein N-linked glycosylation	ncr:NCU03718	IPR000326	P_Acid_Pase_2/haloperoxidase	EC:3.6.1.43	PF01569	F	UPA00378
Pxanthii_hau_7185	345	A0A061HCQ0	tr_fungi	Internal Sure	7e-57	77.48	237	115	Distance to subject end: 61 aas, not enough to search stop codon your sequence is shorter than subject: 115 - 237 Selected protein is the only available option,	3	12	356	66	176	sp=Mitochondrial ribosomal Blumeria graminis f. sp. tritici 96224.	GO:0005840;GO:0003735;GO:0006412	C:ribosome;F:structural constituent of ribosome;P:translation	-	IPR001971	Ribosomal_S11	-	-	-	-
Pxanthii_hau_7186	307	A0A0B1P4W2	tr_fungi	C_terminal Putative	2e-15	49.28	245	70	Unexpected STOP codon at 3' end. your sequence is shorter than subject: 70 - 245 Selected protein is the only available option,	1	1	210	175	243	sp=Uncharacterized protein Uncinula necator (Grape powdery mildew)	-	-	-	IPR016197	Chromodomain-like	-	-	-	-
Pxanthii_hau_7217	235	A0A0B1P6V6	tr_fungi	Internal Sure	1e-24	63.77	188	78	Distance to subject end: 399 aas, not enough to search stop codon your sequence is shorter than subject: 32 - 444 Distance to subject end: 341 aas, not enough to search stop codon your sequence is shorter than subject: 60 - 432 Distance to subject end: 13 aas, not enough to search stop codon your sequence is shorter than subject: 78 - 188 Selected protein is the only available option,	3	6	239	99	167	sp=Uncharacterized protein Uncinula necator (Grape powdery mildew)	-	-	-	IPR005135	Endo/exonuclease/phosphatase	-	PF14529	F	-
Pxanthii_hau_7225	190	M2QXC0	tr_fungi	Internal Sure	7e-05	46.67	102	51	Unexpected STOP codon at 3' end. Distance to subject end: 22 aas, your sequence is shorter than subject: 51 - 102 Selected protein is the only available option,	3	9	161	36	79	sp=Uncharacterized protein Ceriporiopsis subvermispora (strain B) (White-rot fungus) (Gelatoporia subvermispora)	-	-	-	-	-	-	-	-	-
Pxanthii_hau_7272	439	N1J5M0	tr_fungi	N_terminal Putative	7e-12	60	352	89	Distance to subject end: 659 aas, not enough to search stop codon your sequence is shorter than subject: 60 - 1780 Distance to subject end: 659 aas, not enough to search stop codon your sequence is shorter than subject: 60 - 1773 Distance to subject end: 566 aas, not enough to search stop codon your sequence is shorter than subject: 60 - 1764 Distance to subject end: 566 aas, not enough to search…	3	174	440	96	153	sp=Uncharacterized protein Blumeria graminis f. sp. hordei (strain DH14) (Barley powdery mildew) (Oidium monilioides f. sp. hordei)	-	-	-	-	-	-	-	-	-
Pxanthii_hau_7279	181	A0A0A2WDK2	tr_fungi	Internal Sure	2e-25	71.19	195	60	Unexpected stop codon in the beginning of your sequence, Distance to subject end: 0 aas, not enough to search stop codon your sequence is shorter than subject: 60 - 532 Distance to subject end: 212 aas, not enough to search stop codon your sequence is shorter than subject: 60 - 911 Distance to subject end: 214 aas, not enough to search stop codon your sequence is shorter than subject: 60 - 902 Di…	2	2	181	87	145	sp=Formate dehydrogenase, nitrate-inducible, major subunit Beauveria bassiana D1-5.	GO:0051539;GO:0016491	F:4 iron, 4 sulfur cluster binding;F:oxidoreductase activity	-	IPR006656;IPR006963;IPR027467;IPR006311	Mopterin_OxRdtase;Mopterin_OxRdtase_4Fe-4S_dom;MopterinOxRdtase_cofactor_BS;TAT_signal	-	PF04879;PF00384	F;F	-
Pxanthii_hau_7283	457	A0A0B1P484	tr_fungi	Internal Sure	2e-67	75.76	304	152	Distance to subject end: 7 aas, not enough to search stop codon your sequence is shorter than subject: 152 - 304 Selected protein is the only available option,	2	41	496	159	290	sp=Uncharacterized protein Uncinula necator (Grape powdery mildew)	-	-	-	IPR000477	RT_dom	-	PF00078	F	-
Pxanthii_hau_7330	181	Q9UT95	sp_fungi	Internal Sure	0	46.51	0	42	Distance to subject end: 924 aas, not enough to search stop codon your sequence is shorter than subject: 59 - 1136 Unexpected STOP codon in 5 prime region, Distance to subject end: 369 aas, not enough to search stop codon your sequence is shorter than subject: 35 - 438 Distance to subject end: 339 aas, not enough to search stop codon your sequence is shorter than subject: 59 - 527 Distance to sub…	1	50	175	149	191	sp=Uncharacterized ABC transporter ATP-binding protein C323.04 Schizosaccharomyces pombe (strain 972 / ATCC 24843) (Fission yeast)	GO:0005739;GO:0005524;GO:0016887	C:mitochondrion;F:ATP binding;F:ATPase activity	spo:SPAC323.04	IPR003593;IPR003439;IPR027417	AAA+_ATPase;ABC_transporter-like;P-loop_NTPase	-	PF00005	F	-
Pxanthii_hau_7344	191	F2PYL0	tr_fungi	Internal Sure	1e-15	63.46	209	53	Unexpected STOP codon at 3' end. Distance to subject end: 89 aas, your sequence is shorter than subject: 53 - 209 Selected protein is the only available option,	2	35	193	69	120	sp=Putative uncharacterized protein Trichophyton equinum (strain ATCC MYA-4606 / CBS 127.97) (Horse ringworm fungus)	-	-	-	IPR000477	RT_dom	-	PF00078	F	-
Pxanthii_hau_7373	182	E3RX79	tr_fungi	N_terminal Sure	3e-14	62.22	141	46	Unexpected STOP codon at 3' end. your sequence is shorter than subject: 18 - 137 Distance to subject end: 699 aas, not enough to search stop codon your sequence is shorter than subject: 60 - 913 Distance to subject end: 2159 aas, not enough to search stop codon your sequence is shorter than subject: 61 - 2905 Distance to subject end: 1630 aas, not enough to search stop codon your sequence is shor…	3	45	182	1	45	sp=Putative uncharacterized protein Pyrenophora teres f. teres (strain 0-1) (Barley net blotch fungus) (Drechslera teres f. teres)	-	-	pte:PTT_13975	-	-	-	-	-	-
Pxanthii_hau_7391	182	Q5A0Y8	sp_fungi	Internal Sure	0.0001	55.17	175	61	Distance to subject end: 10 aas, not enough to search stop codon your sequence is shorter than subject: 61 - 175 Selected protein is hit number 2 in blast result,	1	94	276	136	164	sp=Methylated-DNA--protein-cysteine methyltransferase Candida albicans (strain SC5314 / ATCC MYA-2876) (Yeast)	GO:0005634;GO:0003677;GO:0003908;GO:0006281	C:nucleus;F:DNA binding;F:methylated-DNA-[protein]-cysteine S-methyltransferase activity;P:DNA repair	cal:CaO19.10620;cal:CaO19.3108	IPR001497;IPR014048;IPR011991	MethylDNA_cys_MeTrfase_AS;MethylDNA_cys_MeTrfase_DNA-bd;WHTH_DNA-bd_dom	EC:2.1.1.63	PF01035	F	-
Pxanthii_hau_7392	182	A0A0B1PCI3	tr_fungi	Internal Sure	0.002	52.5	173	61	Distance to subject end: 644 aas, not enough to search stop codon your sequence is shorter than subject: 60 - 897 Distance to subject end: 392 aas, not enough to search stop codon your sequence is shorter than subject: 60 - 469 Distance to subject end: 79 aas, not enough to search stop codon your sequence is shorter than subject: 61 - 551 Distance to subject end: 45 aas, not enough to search stop…	2	38	220	123	161	sp=Uncharacterized protein Uncinula necator (Grape powdery mildew)	GO:0003677	F:DNA binding	-	IPR009057;IPR011991	Homeodomain-like;WHTH_DNA-bd_dom	-	-	-	-
Pxanthii_hau_7414	184	A0A0B1NZE2	tr_fungi	Internal Sure	7e-22	74.51	230	58	Distance to subject end: 681 aas, not enough to search stop codon your sequence is shorter than subject: 61 - 933 Unexpected STOP codon at 3' end. Distance to subject end: 720 aas, your sequence is shorter than subject: 49 - 1116 Distance to subject end: 674 aas, not enough to search stop codon your sequence is shorter than subject: 60 - 1210 Distance to subject end: 259 aas, not enough to search…	3	3	176	67	117	sp=Uncharacterized protein Uncinula necator (Grape powdery mildew)	GO:0003676;GO:0015074	F:nucleic acid binding;P:DNA integration	-	IPR001584;IPR012337	Integrase_cat-core;RNaseH-like_dom	-	-	-	-
Pxanthii_hau_7416	434	O48334	sp_fungi	Internal Sure	5e-74	88.89	393	145	Distance to subject end: 318 aas, not enough to search stop codon your sequence is shorter than subject: 60 - 1098 Distance to subject end: 111 aas, not enough to search stop codon your sequence is shorter than subject: 60 - 341 Distance to subject end: 233 aas, not enough to search stop codon your sequence is shorter than subject: 64 - 1009 Distance to subject end: 187 aas, not enough to search …	2	2	436	63	206	sp=Cytochrome b Venturia inaequalis (Apple scab fungus) Mitochondrion	GO:0005743;GO:0045275;GO:0009055;GO:0046872;GO:0008121;GO:0006122	C:mitochondrial inner membrane;C:respiratory chain complex III;F:electron carrier activity;F:metal ion binding;F:ubiquinol-cytochrome-c reductase activity;P:mitochondrial electron transport, ubiquinol to cytochrome c	-	IPR005798;IPR005797;IPR027387;IPR030689;IPR016174	Cyt_b/b6_C;Cyt_b/b6_N;Cytb/b6-like;Cytochrome_b;Di-haem_cyt_TM	-	PF00032;PF00033	F;F	-
Pxanthii_hau_7422	182	A0A0V1PPS8	tr_fungi	Internal Sure	6e-14	70.21	120	61	Distance to subject end: 185 aas, not enough to search stop codon your sequence is shorter than subject: 145 - 391 Distance to subject end: 185 aas, not enough to search stop codon your sequence is shorter than subject: 145 - 391 Distance to subject end: 185 aas, not enough to search stop codon your sequence is shorter than subject: 145 - 391 Distance to subject end: 185 aas, not enough to search…	1	34	216	43	89	sp=Uncharacterized protein Debaryomyces fabryi.	-	-	-	-	-	-	-	-	-
Pxanthii_hau_7428	183	A0A0B1NUH5	tr_fungi	Internal Sure	4e-19	93.33	194	61	Distance to subject end: 179 aas, not enough to search stop codon your sequence is shorter than subject: 65 - 554 Distance to subject end: 86 aas, not enough to search stop codon your sequence is shorter than subject: 61 - 194 Selected protein is the only available option,	2	2	184	48	107	sp=Putative effector Uncinula necator (Grape powdery mildew)	-	-	-	-	-	-	-	-	-
Pxanthii_hau_7437	183	A0A165UKB9	tr_fungi	N_terminal Putative	0.4	53.33	139	37	Selected protein is the only available option, Unexpected stop codon in the beginning of your sequence, Distance to subject end: 1002 aas, not enough to search stop codon your sequence is shorter than subject: 61 - 1208 Unexpected STOP codon at 3' end. your sequence is shorter than subject: 24 - 202 Unexpected STOP codon in 5 prime region, Distance to subject end: 89 aas, not enough to search sto…	2	74	184	20	49	sp=Uncharacterized protein Daedalea quercina L-15889.	-	-	-	-	-	-	-	-	-
Pxanthii_hau_7450	225	A0A0B1P6M8	tr_fungi	Internal Sure	9e-27	75.68	254	75	Distance to subject end: 64 aas, not enough to search stop codon your sequence is shorter than subject: 75 - 254 Selected protein is the only available option,	3	3	227	117	190	sp=Uncharacterized protein Uncinula necator (Grape powdery mildew)	-	-	-	-	-	-	-	-	-
Pxanthii_hau_7454	269	Q09673	sp_fungi	Internal Sure	0.002	45.95	283	89	your sequence is shorter than subject: 61 - 340 Distance to subject end: 186 aas, not enough to search stop codon your sequence is shorter than subject: 65 - 551 Distance to subject end: 573 aas, not enough to search stop codon your sequence is shorter than subject: 61 - 1677 Distance to subject end: 17 aas, not enough to search stop codon your sequence is shorter than subject: 89 - 283 Selected …	3	6	272	179	215	sp=Pantoate--beta-alanine ligase Schizosaccharomyces pombe (strain 972 / ATCC 24843) (Fission yeast)	GO:0005737;GO:0005829;GO:0005634;GO:0005524;GO:0004592;GO:0015940;GO:0033317	C:cytoplasm;C:cytosol;C:nucleus;F:ATP binding;F:pantoate-beta-alanine ligase activity;P:pantothenate biosynthetic process;P:pantothenate biosynthetic process from valine	spo:SPAC5H10.08c	IPR004821;IPR003721;IPR014729	Cyt_trans-like;Pantoate_ligase;Rossmann-like_a/b/a_fold	EC:6.3.2.1	PF02569	F	UPA00028
Pxanthii_hau_7483	237	A0A0F8UPA8	tr_fungi	N_terminal Putative	0.24	52.94	49	34	W1: There is no M at the beginning, possible sequencing error, Distance to subject end: 8 aas, not enough to search stop codon Selected protein is the only available option,	1	136	237	7	40	sp=Uncharacterized protein Aspergillus ochraceoroseus.	-	-	-	-	-	-	-	-	-
Pxanthii_hau_7498	194	A0A139AW99	tr_fungi	Internal Sure	4e-06	54.05	183	65	Distance to subject end: 1005 aas, not enough to search stop codon your sequence is shorter than subject: 65 - 1148 Distance to subject end: 950 aas, not enough to search stop codon your sequence is shorter than subject: 65 - 1093 your sequence is shorter than subject: 18 - 284 your sequence is shorter than subject: 18 - 284 Distance to subject end: 54 aas, not enough to search stop codon your se…	2	65	259	87	123	sp=OsmC-domain-containing protein Gonapodya prolifera JEL478.	-	-	-	IPR015946;IPR003718	KH_dom-like_a/b;OsmC/Ohr_fam	-	PF02566	F	-
Pxanthii_hau_7542	602	R7S0K4	tr_fungi	Internal Sure	0.61	53.85	382	200	Distance to subject end: 1053 aas, not enough to search stop codon your sequence is shorter than subject: 62 - 3254 Distance to subject end: 1056 aas, not enough to search stop codon your sequence is shorter than subject: 62 - 3242 Distance to subject end: 9 aas, not enough to search stop codon your sequence is shorter than subject: 200 - 382 Selected protein is the only available option,	3	366	965	313	338	sp=Uncharacterized protein Punctularia strigosozonata (strain HHB-11173) (White-rot fungus)	GO:0003676;GO:0008270	F:nucleic acid binding;F:zinc ion binding	psq:PUNSTDRAFT_139652	IPR001878	Znf_CCHC	-	PF00098	F	-
Pxanthii_hau_7552	185	A0A0B1P5P6	tr_fungi	Internal Sure	3e-08	60	141	62	Distance to subject end: 923 aas, not enough to search stop codon your sequence is shorter than subject: 62 - 2585 Distance to subject end: 924 aas, not enough to search stop codon your sequence is shorter than subject: 62 - 2573 Distance to subject end: 924 aas, not enough to search stop codon your sequence is shorter than subject: 62 - 2575 Distance to subject end: 940 aas, not enough to search…	1	1	186	28	62	sp=Uncharacterized protein Uncinula necator (Grape powdery mildew)	-	-	-	-	-	-	-	-	-
Pxanthii_hau_7557	359	A0A0B1NZ15	tr_fungi	C_terminal Putative	2e-35	84.29	88	71	Unexpected STOP codon at 3' end. Selected protein is the only available option,	3	3	215	19	88	sp=Uncharacterized protein Uncinula necator (Grape powdery mildew)	-	-	-	-	-	-	-	-	-
Pxanthii_hau_7564	185	A0A0C4FEG4	tr_fungi	Internal Sure	0.049	48.28	103	62	Distance to subject end: 11 aas, not enough to search stop codon your sequence is shorter than subject: 62 - 103 Selected protein is the only available option,	2	2	187	54	82	sp=Uncharacterized protein {ECO:0000313|EMBL:OAV84595.1, ECO:0000313|EnsemblFungi:PTTG_11620P0} Puccinia triticina (isolate 1-1 / race 1 (BBBD)) (Brown leaf rust fungus)	-	-	-	-	-	-	-	-	-
Pxanthii_hau_7579	193	A8NEG8	sp_fungi	Internal Sure	0	45.45	0	50	Distance to subject end: 1338 aas, not enough to search stop codon your sequence is shorter than subject: 63 - 1470 Distance to subject end: 613 aas, not enough to search stop codon your sequence is shorter than subject: 61 - 695 Distance to subject end: 325 aas, not enough to search stop codon your sequence is shorter than subject: 61 - 851 W1: There is no M at the beginning, possible sequencing…	1	56	205	119	162	sp=Nuclear distribution protein PAC1 Coprinopsis cinerea (strain Okayama-7 / 130 / ATCC MYA-4618 / FGSC 9003) (Inky cap fungus) (Hormographiella aspergillata)	GO:0005737;GO:0005874;GO:0005875;GO:0000922;GO:0051301;GO:0000132;GO:0007067;GO:0006810	C:cytoplasm;C:microtubule;C:microtubule associated complex;C:spindle pole;P:cell division;P:establishment of mitotic spindle orientation;P:mitotic nuclear division;P:transport	cci:CC1G_01084	IPR017252;IPR020472;IPR006594;IPR015943;IPR001680;IPR019775;IPR017986	Dynein_regulator_LIS1;G-protein_beta_WD-40_rep;LisH;WD40/YVTN_repeat-like_dom;WD40_repeat;WD40_repeat_CS;WD40_repeat_dom	-	PF00400	F	-
Pxanthii_hau_7594	186	A0A0B1P7D2	tr_fungi	Internal Sure	6e-07	70.97	206	57	Selected protein is the only available option, Distance to subject end: 58 aas, not enough to search stop codon your sequence is shorter than subject: 64 - 445 Distance to subject end: 3 aas, not enough to search stop codon your sequence is shorter than subject: 64 - 290 W2: There is no M at the beginning, Distance to subject end: 173 aas, not enough to search stop codon your sequence is shorter …	3	33	203	59	89	sp=Uncharacterized protein Uncinula necator (Grape powdery mildew)	GO:0003676;GO:0004523	F:nucleic acid binding;F:RNA-DNA hybrid ribonuclease activity	-	IPR012337;IPR002156	RNaseH-like_dom;RNaseH_domain	-	-	-	-
Pxanthii_hau_7597	185	Q9P7H5	sp_fungi	Internal Sure	0.71	69.23	175	61	Distance to subject end: 111 aas, not enough to search stop codon your sequence is shorter than subject: 64 - 511 Distance to subject end: 111 aas, not enough to search stop codon your sequence is shorter than subject: 64 - 512 Distance to subject end: 251 aas, not enough to search stop codon your sequence is shorter than subject: 64 - 441 Distance to subject end: 195 aas, not enough to search st…	3	138	320	90	102	sp=Mitochondrial mRNA-processing protein cox24 Schizosaccharomyces pombe (strain 972 / ATCC 24843) (Fission yeast)	GO:0005743;GO:0005739;GO:0090615;GO:0006397	C:mitochondrial inner membrane;C:mitochondrion;P:mitochondrial mRNA processing;P:mRNA processing	spo:SPAC1782.04	IPR013177;IPR014804	DUF1713;Pet20-like	-	PF08213;PF08692	F;F	-
Pxanthii_hau_7598	195	A0A0A2W278	tr_fungi	Internal Sure	0	46.88	0	65	Selected protein is the only available option, Distance to subject end: 344 aas, not enough to search stop codon your sequence is shorter than subject: 65 - 1082 Selected protein is the only available option,	1	4	198	675	738	sp=Imidazoleglycerol-phosphate dehydratase Beauveria bassiana D1-5.	GO:0005737;GO:0003949;GO:0004401;GO:0004424;GO:0000107;GO:0004635;GO:0004636;GO:0000105	C:cytoplasm;F:1-(5-phosphoribosyl)-5-[(5-phosphoribosylamino)methylideneamino]imidazole-4-carboxamide isomerase activity;F:histidinol-phosphatase activity;F:imidazoleglycerol-phosphate dehydratase activity;F:imidazoleglycerol-phosphate synthase activity;F:phosphoribosyl-AMP cyclohydrolase activity;F:phosphoribosyl-ATP diphosphatase activity;P:histidine biosynthetic process	-	IPR013785;IPR029062;IPR017926;IPR023214;IPR006549;IPR006062;IPR023019;IPR005954;IPR008179;IPR004651;IPR006543;IPR010139;IPR000807;IPR020565;IPR023016;IPR021130;IPR002496;IPR020568;IPR011060	Aldolase_TIM;Class_I_gatase-like;GATASE;HAD-like_dom;HAD-SF_hydro_IIIA;His_biosynth;His_synth_HisIE;HisB_N;HisE;HisF;Histidinol-phos;Imidazole-glycPsynth_HisH;ImidazoleglycerolP_deHydtase;ImidazoleglycerP_deHydtase_CS;Isoase_HisA;PRib-ATP_PPHydrolase-like;PRib_AMP_CycHydrolase_dom;Ribosomal_S5_D2-typ_fold;RibuloseP-bd_barrel	EC:4.2.1.19	PF00117;PF00977;PF00475;PF01502;PF01503	F;F;F;F;F	UPA00031
Pxanthii_hau_7626	186	Q85Q98	sp_fungi	N_terminal Putative	0.69	62.5	76	35	Distance to subject end: 469 aas, not enough to search stop codon your sequence is shorter than subject: 65 - 885 Unexpected STOP codon at 3' end. Distance to subject end: 272 aas, your sequence is shorter than subject: 54 - 485 W2: There is no M at the beginning, Distance to subject end: 877 aas, not enough to search stop codon your sequence is shorter than subject: 62 - 953 Unexpected STOP codo…	2	83	187	34	49	sp=ATP synthase subunit 9, mitochondrial Candida glabrata (strain ATCC 2001 / CBS 138 / JCM 3761 / NBRC 0622 / NRRL Y-65) (Yeast) (Torulopsis glabrata) Mitochondrion	GO:0016021;GO:0000276;GO:0015078;GO:0008289;GO:0015991;GO:0015986	C:integral component of membrane;C:mitochondrial proton-transporting ATP synthase complex, coupling factor F(o);F:hydrogen ion transmembrane transporter activity;F:lipid binding;P:ATP hydrolysis coupled proton transport;P:ATP synthesis coupled proton transport	cgr:CaglfMp10	IPR000454;IPR020537;IPR002379	ATP_synth_F0_csu;ATP_synth_F0_csu_DDCD_BS;ATPase_proteolipid_c-like_dom	-	PF00137	F	-
Pxanthii_hau_7627	186	A0A177SWG2	tr_fungi	Internal Sure	2e-05	56.67	199	62	Selected protein is the only available option, Distance to subject end: 71 aas, not enough to search stop codon your sequence is shorter than subject: 62 - 199 Selected protein is the only available option,	3	3	188	68	127	sp=Uncharacterized protein Tilletia caries (wheat bunt fungus)	GO:0016021;GO:0000166	C:integral component of membrane;F:nucleotide binding	-	IPR023299;IPR023214;IPR001757	ATPase_P-typ_cyto_domN;HAD-like_dom;P_typ_ATPase	-	-	-	-
Pxanthii_hau_7629	698	A0A0B1NW45	tr_fungi	N_terminal Sure	4e-23	61.43	99	83	Distance to subject end: 15 aas, not enough to search stop codon Selected protein is the only available option,	1	451	699	14	83	sp=Uncharacterized protein Uncinula necator (Grape powdery mildew)	-	-	-	-	-	-	-	-	-
Pxanthii_hau_7646	186	A0A146HVW4	tr_fungi	Internal Sure	1e-11	54.1	246	62	Distance to subject end: 265 aas, not enough to search stop codon your sequence is shorter than subject: 62 - 404 Distance to subject end: 146 aas, not enough to search stop codon your sequence is shorter than subject: 62 - 246 Selected protein is the only available option,	3	3	188	39	99	sp=Uncharacterized protein Mycena chlorophos.	-	-	-	-	-	-	-	-	-
Pxanthii_hau_7686	206	A0A178FEJ4	tr_fungi	Internal Sure	2e-09	47.83	161	69	Distance to subject end: 404 aas, not enough to search stop codon your sequence is shorter than subject: 62 - 693 Distance to subject end: 388 aas, not enough to search stop codon your sequence is shorter than subject: 62 - 677 Distance to subject end: 395 aas, not enough to search stop codon your sequence is shorter than subject: 62 - 679 Distance to subject end: 397 aas, not enough to search st…	1	1	207	38	106	sp=Ribosomal L29 protein Trichophyton violaceum.	GO:0005840;GO:0003735;GO:0006412	C:ribosome;F:structural constituent of ribosome;P:translation	-	IPR001854	Ribosomal_L29	-	PF00831	F	-
Pxanthii_hau_7706	187	B8N730	tr_fungi	N_terminal Sure	1e-28	82.26	199	55	Selected protein is the only available option, Distance to subject end: 607 aas, not enough to search stop codon your sequence is shorter than subject: 62 - 2427 Distance to subject end: 123 aas, not enough to search stop codon your sequence is shorter than subject: 55 - 199 Selected protein is the only available option,	1	25	189	15	76	sp=Plasma membrane ammonium transporter (Ato3), putative Aspergillus flavus (strain ATCC 200026 / FGSC A1120 / NRRL 3357 / JCM 12722 / SRRC 167)	GO:0016021	C:integral component of membrane	afv:AFLA_019630	IPR030186;IPR000791	AlcS;Grp1/Fun34/SatP	-	PF01184	F	-
Pxanthii_hau_7709	234	H0EYN3	tr_fungi	Internal Sure	2e-16	55	162	78	Distance to subject end: 85 aas, not enough to search stop codon your sequence is shorter than subject: 62 - 336 Distance to subject end: 11 aas, not enough to search stop codon your sequence is shorter than subject: 78 - 162 Selected protein is the only available option,	3	12	245	77	151	sp=Uncharacterized protein Glarea lozoyensis (strain ATCC 74030 / MF5533)	-	-	-	-	-	-	-	-	-
Pxanthii_hau_7716	187	N1JJ18	tr_fungi	Internal Sure	4e-07	56.1	221	62	Distance to subject end: 679 aas, not enough to search stop codon your sequence is shorter than subject: 67 - 1224 Distance to subject end: 2 aas, not enough to search stop codon your sequence is shorter than subject: 83 - 1183 Distance to subject end: 607 aas, not enough to search stop codon your sequence is shorter than subject: 62 - 734 Distance to subject end: 109 aas, not enough to search st…	2	11	196	54	94	sp=Reverse transcriptase RNaseH Blumeria graminis f. sp. hordei (strain DH14) (Barley powdery mildew) (Oidium monilioides f. sp. hordei)	GO:0003676;GO:0003964;GO:0004523	F:nucleic acid binding;F:RNA-directed DNA polymerase activity;F:RNA-DNA hybrid ribonuclease activity	-	IPR012337;IPR002156	RNaseH-like_dom;RNaseH_domain	-	-	-	-
Pxanthii_hau_7726	233	A0A0B1PBN6	tr_fungi	Internal Sure	5e-09	47.06	133	77	Distance to subject end: 304 aas, not enough to search stop codon your sequence is shorter than subject: 62 - 1747 Possible protein fusion, your sequence is shorter than subject: 62 - 349 Distance to subject end: 162 aas, not enough to search stop codon your sequence is shorter than subject: 62 - 533 Distance to subject end: 231 aas, not enough to search stop codon your sequence is shorter than s…	3	30	260	34	101	sp=Uncharacterized protein Uncinula necator (Grape powdery mildew)	GO:0003676	F:nucleic acid binding	-	IPR012337	RNaseH-like_dom	-	-	-	-
Pxanthii_hau_7729	187	G2TRJ6	sp_fungi	N_terminal Putative	0.5	56.25	78	62	Distance to subject end: 246 aas, not enough to search stop codon your sequence is shorter than subject: 62 - 899 Unexpected stop codon in the beginning of your sequence, Unexpected STOP codon at 3' end. Distance to subject end: 410 aas, your sequence is shorter than subject: 37 - 2967 Unexpected STOP codon at 3' end. Distance to subject end: 240 aas, your sequence is shorter than subject: 44 - 4…	3	3	188	28	43	sp=Putative uncharacterized protein C1093.07 Schizosaccharomyces pombe (strain 972 / ATCC 24843) (Fission yeast)	-	-	spo:SPAC1093.07	-	-	-	-	-	-
Pxanthii_hau_7733	187	P0C5Q5	sp_fungi	N_terminal Sure	0.46	51.61	64	59	Distance to subject end: 4 aas, not enough to search stop codon Selected protein is the only available option,	3	12	188	22	52	sp=Putative uncharacterized protein YMR307C-A Saccharomyces cerevisiae (strain ATCC 204508 / S288c) (Baker's yeast)	-	-	-	-	-	-	-	-	-
Pxanthii_hau_7767	224	A0A0C9Z8I3	tr_fungi	Complete Sure	0.34	45.45	66	37	Distance to subject end: 567 aas, not enough to search stop codon your sequence is shorter than subject: 63 - 877 Distance to subject end: 547 aas, not enough to search stop codon your sequence is shorter than subject: 63 - 867 Distance to subject end: 494 aas, not enough to search stop codon your sequence is shorter than subject: 63 - 765 Distance to subject end: 531 aas, not enough to search st…	1	70	180	12	44	sp=Unplaced genomic scaffold scaffold_114, whole genome shotgun sequence Pisolithus microcarpus 441.	-	-	-	IPR025314	DUF4219	-	PF13961	F	-
Pxanthii_hau_7780	188	A0A0B1NZI9	tr_fungi	Internal Sure	1e-21	72.58	244	63	Unexpected stop codon in the beginning of your sequence, your sequence is shorter than subject: 23 - 152 Distance to subject end: 106 aas, not enough to search stop codon your sequence is shorter than subject: 63 - 244 Selected protein is the only available option,	2	2	190	77	138	sp=Putative effector Uncinula necator (Grape powdery mildew)	-	-	-	-	-	-	-	-	-
Pxanthii_hau_7799	188	F7WCQ5	tr_fungi	N_terminal Putative	0.01	51.52	90	32	Selected protein is the only available option, Distance to subject end: 401 aas, not enough to search stop codon your sequence is shorter than subject: 66 - 847 Distance to subject end: 404 aas, not enough to search stop codon your sequence is shorter than subject: 66 - 774 Distance to subject end: 86 aas, not enough to search stop codon your sequence is shorter than subject: 62 - 287 Distance to…	2	2	97	3	35	sp=WGS project CABT00000000 data, contig 2.193 Sordaria macrospora (strain ATCC MYA-333 / DSM 997 / K(L3346) / K-hell)	-	-	smp:SMAC_09780	-	-	-	-	-	-
Pxanthii_hau_7801	297	A0A0B1P0M3	tr_fungi	Internal Sure	9e-35	67.01	343	99	Distance to subject end: 201 aas, not enough to search stop codon your sequence is shorter than subject: 99 - 343 Selected protein is the only available option,	3	3	299	45	141	sp=Uncharacterized protein Uncinula necator (Grape powdery mildew)	GO:0003676;GO:0015074	F:nucleic acid binding;P:DNA integration	-	IPR001584;IPR012337	Integrase_cat-core;RNaseH-like_dom	-	-	-	-
Pxanthii_hau_7837	275	M1W4A1	tr_fungi	Internal Sure	0	51.72	0	92	Unexpected STOP codon at 3' end. Distance to subject end: 157 aas, your sequence is shorter than subject: 66 - 312 Unexpected STOP codon at 3' end. Distance to subject end: 122 aas, your sequence is shorter than subject: 66 - 828 Distance to subject end: 332 aas, not enough to search stop codon your sequence is shorter than subject: 74 - 674 Distance to subject end: 316 aas, not enough to search …	3	18	293	572	657	sp=Related to retrotransposon HobS hobase Claviceps purpurea (strain 20.1) (Ergot fungus) (Sphacelia segetum)	GO:0016021;GO:0003676;GO:0015074	C:integral component of membrane;F:nucleic acid binding;P:DNA integration	-	IPR001584;IPR012337	Integrase_cat-core;RNaseH-like_dom	-	PF00665	F	-
Pxanthii_hau_7838	188	P0C1J8	sp_fungi	Internal Sure	0.01	46.34	150	63	Distance to subject end: 515 aas, not enough to search stop codon your sequence is shorter than subject: 28 - 541 Unexpected STOP codon at 3' end. Distance to subject end: 371 aas, your sequence is shorter than subject: 61 - 720 Unexpected STOP codon at 3' end. Distance to subject end: 205 aas, your sequence is shorter than subject: 43 - 319 Unexpected STOP codon at 3' end. Distance to subject en…	1	4	192	111	150	sp=Peptidyl-prolyl cis-trans isomerase pin1 Rhizopus delemar (strain RA 99-880 / ATCC MYA-4621 / FGSC 9543 / NRRL 43880) (Mucormycosis agent) (Rhizopus arrhizus var. delemar)	GO:0005634;GO:0003755;GO:0080182;GO:0031064;GO:2000059;GO:0000122;GO:2000749;GO:0035307;GO:0045899;GO:1901407;GO:0000083;GO:0000117;GO:0006369	C:nucleus;F:peptidyl-prolyl cis-trans isomerase activity;P:histone H3-K4 trimethylation;P:negative regulation of histone deacetylation;P:negative regulation of protein ubiquitination involved in ubiquitin-dependent protein catabolic process;P:negative regulation of transcription from RNA polymerase II promoter;P:positive regulation of chromatin silencing at rDNA;P:positive regulation of protein d…	-	IPR000297;IPR001202	PPIase_PpiC;WW_dom	-	PF00639;PF00397	F;F	-
Pxanthii_hau_7849	274	A0A0B1NZH3	tr_fungi	C_terminal Putative	6e-12	56.36	135	62	Unexpected STOP codon at 3' end. your sequence is shorter than subject: 62 - 135 Selected protein is the only available option,	3	3	188	78	132	sp=Uncharacterized protein Uncinula necator (Grape powdery mildew)	-	-	-	IPR018714	DUF2237	-	PF09996	F	-
Pxanthii_hau_7920	218	A0A0B1PBC6	tr_fungi	Internal Sure	2e-12	62	132	72	Possible protein fusion, your sequence is shorter than subject: 72 - 132 Selected protein is the only available option,	3	3	218	83	132	sp=Uncharacterized protein Uncinula necator (Grape powdery mildew)	-	-	-	-	-	-	-	-	-
Pxanthii_hau_7926	346	Q8TGG8	sp_fungi	Internal Sure	0	76.11	0	115	Distance to subject end: 20 aas, not enough to search stop codon your sequence is shorter than subject: 62 - 371 Distance to subject end: 430 aas, not enough to search stop codon your sequence is shorter than subject: 63 - 756 Possible protein fusion, your sequence is shorter than subject: 63 - 914 Distance to subject end: 143 aas, not enough to search stop codon your sequence is shorter than sub…	3	6	350	89	201	sp=Probable guanosine-diphosphatase Neosartorya fumigata (strain ATCC MYA-4609 / Af293 / CBS 101355 / FGSC A1100) (Aspergillus fumigatus)	GO:0000139;GO:0016021;GO:0004382;GO:0006486	C:Golgi membrane;C:integral component of membrane;F:guanosine-diphosphatase activity;P:protein glycosylation	afm:AFUA_1G12150	IPR000407	GDA1_CD39_NTPase	-	PF01150	F	UPA00378
Pxanthii_hau_7954	192	A0A0F7ZEY2	tr_fungi	Internal Sure	1e-21	70.37	151	64	Distance to subject end: 788 aas, not enough to search stop codon your sequence is shorter than subject: 89 - 1480 your sequence is shorter than subject: 53 - 327 Distance to subject end: 264 aas, not enough to search stop codon your sequence is shorter than subject: 109 - 629 Distance to subject end: 296 aas, not enough to search stop codon your sequence is shorter than subject: 115 - 547 Distan…	2	29	220	35	88	sp=Uncharacterized protein Hirsutella minnesotensis 3608.	-	-	-	IPR000477	RT_dom	-	PF00078	F	-
Pxanthii_hau_8006	191	A0A0B1P5A2	tr_fungi	Internal Sure	5e-29	79.37	116	64	Distance to subject end: 10 aas, not enough to search stop codon your sequence is shorter than subject: 64 - 116 Selected protein is the only available option,	2	2	193	44	106	sp=Uncharacterized protein Uncinula necator (Grape powdery mildew)	-	-	-	-	-	-	-	-	-
Pxanthii_hau_8012	320	A0A0B1P869	tr_fungi	C_terminal Putative	0	59.46	0	64	Distance to subject end: 880 aas, not enough to search stop codon your sequence is shorter than subject: 64 - 2013 Frameshift at 128 (ex), Unexpected STOP codon at 3' end. your sequence is shorter than subject: 64 - 136 Selected protein is the only available option,	1	3	194	57	130	sp=Uncharacterized protein Uncinula necator (Grape powdery mildew)	-	-	-	-	-	-	-	-	-
Pxanthii_hau_8023	203	Q10330	sp_fungi	N_terminal Putative	0.25	85.71	141	36	Distance to subject end: 848 aas, not enough to search stop codon your sequence is shorter than subject: 64 - 1030 Unexpected STOP codon at 3' end. Distance to subject end: 322 aas, your sequence is shorter than subject: 45 - 452 Unexpected stop codon in the beginning of your sequence, Unexpected STOP codon at 3' end. Distance to subject end: 175 aas, your sequence is shorter than subject: 23 - 6…	3	96	203	33	46	sp=60S ribosomal protein L25-A Schizosaccharomyces pombe (strain 972 / ATCC 24843) (Fission yeast)	GO:0005829;GO:0022625;GO:0000166;GO:0019843;GO:0003735;GO:0002181;GO:0000027;GO:0042254;GO:0006412	C:cytosol;C:cytosolic large ribosomal subunit;F:nucleotide binding;F:rRNA binding;F:structural constituent of ribosome;P:cytoplasmic translation;P:ribosomal large subunit assembly;P:ribosome biogenesis;P:translation	spo:SPBC106.18	IPR012677;IPR012678;IPR001014;IPR005633;IPR013025	Nucleotide-bd_a/b_plait;Ribosomal_L23/L15e_core_dom;Ribosomal_L23/L25_CS;Ribosomal_L23/L25_N;Ribosomal_L25/23	-	PF00276;PF03939	F;F	-
Pxanthii_hau_8035	347	A0A0B1P5X8	tr_fungi	Internal Sure	8e-35	57.29	258	109	Distance to subject end: 173 aas, not enough to search stop codon your sequence is shorter than subject: 67 - 370 Unexpected STOP codon at 3' end. Distance to subject end: 42 aas, your sequence is shorter than subject: 109 - 258 Selected protein is the only available option,	2	35	361	113	208	sp=Putative te1b-like protein Uncinula necator (Grape powdery mildew)	GO:0003676;GO:0004523	F:nucleic acid binding;F:RNA-DNA hybrid ribonuclease activity	-	IPR012337;IPR002156	RNaseH-like_dom;RNaseH_domain	-	-	-	-
Pxanthii_hau_8037	192	A0A0A2W3B5	tr_fungi	Internal Sure	1e-24	71.43	161	64	Distance to subject end: 21 aas, not enough to search stop codon your sequence is shorter than subject: 64 - 161 Selected protein is the only available option,	3	3	194	78	140	sp=Spheroplast protein Y Beauveria bassiana D1-5.	GO:0042597	C:periplasmic space	-	IPR012899	LTXXQ	-	PF07813	F	-
Pxanthii_hau_8052	202	N1JJT8	tr_fungi	Internal Sure	3e-16	52.24	231	67	Unexpected stop codon in the beginning of your sequence, Distance to subject end: 225 aas, not enough to search stop codon your sequence is shorter than subject: 64 - 477 Distance to subject end: 30 aas, not enough to search stop codon your sequence is shorter than subject: 67 - 231 Selected protein is the only available option,	2	2	202	135	201	sp=Putative Avra10-like protein Blumeria graminis f. sp. hordei (strain DH14) (Barley powdery mildew) (Oidium monilioides f. sp. hordei)	-	-	-	-	-	-	-	-	-
Pxanthii_hau_8099	382	A0A0B1P6I1	tr_fungi	N_terminal Sure	4e-49	68.18	166	111	Distance to subject end: 579 aas, not enough to search stop codon your sequence is shorter than subject: 93 - 1040 Distance to subject end: 56 aas, not enough to search stop codon your sequence is shorter than subject: 111 - 166 Selected protein is the only available option,	1	52	384	1	110	sp=Uncharacterized protein Uncinula necator (Grape powdery mildew)	-	-	-	IPR005135	Endo/exonuclease/phosphatase	-	PF14529	F	-
Pxanthii_hau_8119	193	V2WMR8	tr_fungi	N_terminal Putative	7e-08	47.06	142	48	Distance to subject end: 889 aas, not enough to search stop codon your sequence is shorter than subject: 16 - 916 Distance to subject end: 506 aas, not enough to search stop codon your sequence is shorter than subject: 65 - 685 Distance to subject end: 272 aas, not enough to search stop codon your sequence is shorter than subject: 65 - 566 Unexpected stop codon in the beginning of your sequence, …	3	51	194	21	70	sp=Uncharacterized protein Moniliophthora roreri (strain MCA 2997) (Cocoa frosty pod rot fungus) (Crinipellis roreri)	GO:0005634	C:nucleus	mrr:Moror_9630	IPR000953;IPR023780;IPR016197	Chromo/shadow_dom;Chromo_domain;Chromodomain-like	-	PF00385	F	-
Pxanthii_hau_8124	563	A0A0B1PA99	tr_fungi	Internal Sure	2e-58	57.38	459	187	Distance to subject end: 99 aas, not enough to search stop codon your sequence is shorter than subject: 187 - 459 Selected protein is the only available option,	3	6	566	175	357	sp=Putative ubiquitin-like protein Uncinula necator (Grape powdery mildew)	-	-	-	IPR022617;IPR029071	Rad60/SUMO-like_dom;Ubiquitin-rel_dom	-	PF11976	F	-
Pxanthii_hau_8141	193	E9EF49	tr_fungi	Internal Sure	0.62	57.14	229	64	Unexpected STOP codon in 5 prime region, Distance to subject end: 539 aas, not enough to search stop codon your sequence is shorter than subject: 56 - 601 Distance to subject end: 75 aas, not enough to search stop codon your sequence is shorter than subject: 64 - 229 Selected protein is the only available option,	2	101	292	124	151	sp=Protein kinase domain-containing protein Metarhizium acridum (strain CQMa 102)	GO:0005524;GO:0004672	F:ATP binding;F:protein kinase activity	maw:MAC_08497	IPR011009;IPR000719	Kinase-like_dom;Prot_kinase_dom	-	-	-	-
Pxanthii_hau_8154	194	N1J8Z5	tr_fungi	Internal Sure	3e-12	51.85	137	65	Unexpected stop codon in the beginning of your sequence, Unexpected STOP codon at 3' end. Distance to subject end: 187 aas, your sequence is shorter than subject: 26 - 387 Distance to subject end: 257 aas, not enough to search stop codon your sequence is shorter than subject: 65 - 493 Distance to subject end: 61 aas, not enough to search stop codon your sequence is shorter than subject: 65 - 299 …	2	2	196	83	136	sp=Uncharacterized protein Blumeria graminis f. sp. hordei (strain DH14) (Barley powdery mildew) (Oidium monilioides f. sp. hordei)	-	-	-	-	-	-	-	-	-
Pxanthii_hau_8159	529	A0A0B1P360	tr_fungi	N_terminal Putative	0.58	70.37	286	176	Distance to subject end: 637 aas, not enough to search stop codon your sequence is shorter than subject: 65 - 745 W2: There is no M at the beginning, Distance to subject end: 94 aas, not enough to search stop codon your sequence is shorter than subject: 176 - 286 Selected protein is the only available option,	2	2	529	38	64	sp=Putative rare lipoprotein a-like double-psi beta-barrel domain-containing Uncinula necator (Grape powdery mildew)	-	-	-	IPR009009	RlpA-like_DPBB	-	-	-	-
Pxanthii_hau_8185	213	A0A0B1P4P5	tr_fungi	Internal Sure	8e-10	46.38	105	71	Distance to subject end: 272 aas, not enough to search stop codon your sequence is shorter than subject: 64 - 457 Unexpected STOP codon at 3' end. your sequence is shorter than subject: 50 - 291 Unexpected STOP codon at 3' end. your sequence is shorter than subject: 50 - 291 Unexpected STOP codon at 3' end. your sequence is shorter than subject: 50 - 291 Unexpected STOP codon at 3' end. your sequ…	2	2	214	21	89	sp=Uncharacterized protein Uncinula necator (Grape powdery mildew)	GO:0003676	F:nucleic acid binding	-	IPR012337	RNaseH-like_dom	-	-	-	-
Pxanthii_hau_8191	268	A0A0B1PFH0	tr_fungi	Internal Sure	0	59.52	0	90	Distance to subject end: 214 aas, not enough to search stop codon your sequence is shorter than subject: 64 - 315 Distance to subject end: 210 aas, not enough to search stop codon your sequence is shorter than subject: 64 - 311 Distance to subject end: 217 aas, not enough to search stop codon your sequence is shorter than subject: 64 - 317 Distance to subject end: 217 aas, not enough to search st…	2	17	286	334	415	sp=Putative glycosyl Uncinula necator (Grape powdery mildew)	-	-	-	-	-	-	-	-	-
Pxanthii_hau_8194	240	A0A015L5I2	tr_fungi	Internal Sure	1e-28	53.16	248	80	Selected protein is the only available option, Distance to subject end: 621 aas, not enough to search stop codon your sequence is shorter than subject: 66 - 743 Distance to subject end: 345 aas, not enough to search stop codon your sequence is shorter than subject: 66 - 735 Distance to subject end: 575 aas, not enough to search stop codon your sequence is shorter than subject: 66 - 884 Distance t…	3	3	242	121	199	sp=Gag-pol fusion protein Rhizophagus irregularis DAOM 197198w.	GO:0003676	F:nucleic acid binding	-	IPR012337	RNaseH-like_dom	-	-	-	-
Pxanthii_hau_8198	194	A0A197KCP5	tr_fungi	Internal Sure	0.05	62.5	170	65	Selected protein is the only available option, Unexpected stop codon in the beginning of your sequence, Distance to subject end: 57 aas, not enough to search stop codon your sequence is shorter than subject: 65 - 170 Selected protein is the only available option,	1	19	213	55	78	sp=DWNN-domain-containing protein Mortierella elongata AG-77.	GO:0005634;GO:0008270	C:nucleus;F:zinc ion binding	-	IPR014891	DWNN_domain	-	PF08783	F	-
Pxanthii_hau_8228	195	A0A0L0P1L7	tr_fungi	Internal Sure	0.18	45.45	175	65	Distance to subject end: 6 aas, not enough to search stop codon your sequence is shorter than subject: 65 - 375 Distance to subject end: 6 aas, not enough to search stop codon your sequence is shorter than subject: 65 - 375 Distance to subject end: 5 aas, not enough to search stop codon your sequence is shorter than subject: 65 - 374 Distance to subject end: 11 aas, not enough to search stop codo…	2	38	232	63	106	sp=Actin-related protein 2/3 complex subunit 3 Candida	GO:0030479;GO:0032432;GO:0005826;GO:0005885;GO:0051286;GO:0005829;GO:0005739;GO:0005634;GO:0051666;GO:0034314;GO:0006897;GO:0051654;GO:0071963	C:actin cortical patch;C:actin filament bundle;C:actomyosin contractile ring;C:Arp2/3 protein complex;C:cell tip;C:cytosol;C:mitochondrion;C:nucleus;P:actin cortical patch localization;P:Arp2/3 complex-mediated actin nucleation;P:endocytosis;P:establishment of mitochondrion localization;P:establishment or maintenance of cell polarity regulating cell shape	-	IPR007204	ARPC3	-	PF04062	F	-
Pxanthii_hau_8233	212	K1WKR4	tr_fungi	N_terminal Sure	2e-19	69.49	218	59	Distance to subject end: 157 aas, not enough to search stop codon your sequence is shorter than subject: 59 - 218 Selected protein is the only available option,	3	36	212	3	61	sp=60S ribosomal protein L3 Marssonina brunnea f. sp. multigermtubi (strain MB_m1) (Marssonina leaf spot fungus)	GO:0005840	C:ribosome	mbe:MBM_09076	IPR008979;IPR010400	Galactose-bd-like;PITH_dom	-	PF06201	F	-
Pxanthii_hau_8283	197	P84675	sp_fungi	Internal Sure	0.13	53.12	222	66	Distance to subject end: 1107 aas, not enough to search stop codon your sequence is shorter than subject: 64 - 3131 Distance to subject end: 221 aas, not enough to search stop codon your sequence is shorter than subject: 64 - 466 Unexpected STOP codon at 3' end. Distance to subject end: 222 aas, your sequence is shorter than subject: 58 - 806 Unexpected stop codon in the beginning of your sequenc…	1	94	291	188	219	sp=Putative fungistatic metabolite Chaetomium globosum (strain ATCC 6205 / CBS 148.51 / DSM 1962 / NBRC 6347 / NRRL 1970) (Soil fungus)	GO:0050832;GO:0031640	P:defense response to fungus;P:killing of cells of other organism	-	IPR002889	WSC_carb-bd	-	PF01822	F	-
Pxanthii_hau_8297	2994	M1F6T6	tr_fungi	Complete Putative	0.006	45.28	311	88	Unexpected STOP codon in 5 prime region, Unexpected STOP codon at 3' end. your sequence is shorter than subject: 88 - 311 . Was predicted as Complete, but is very much shorter than subject Selected protein is the only available option,	2	1565	1828	55	105	sp=Endonuclease Ceratocystis cacaofunesta. Mitochondrion {ECO:0000313|EMBL:AFO38112.1}	GO:0005739;GO:0004519	C:mitochondrion;F:endonuclease activity	-	IPR027434;IPR004860	Homing_endonucl;LAGLIDADG_2	-	PF00961	F	-
Pxanthii_hau_8300	196	A0A0M8MHY5	tr_fungi	Internal Sure	2e-16	55.38	199	65	Distance to subject end: 79 aas, not enough to search stop codon your sequence is shorter than subject: 65 - 199 Selected protein is the only available option,	2	2	196	56	120	sp=Flavonol synthase Malassezia pachydermatis.	GO:0016491	F:oxidoreductase activity	-	IPR027443;IPR005123	IPNS-like;Oxoglu/Fe-dep_dioxygenase	-	PF03171	F	-
Pxanthii_hau_8312	196	A0A0B1PAU2	tr_fungi	N_terminal Sure	4e-07	61.11	106	39	Selected protein is the only available option, W2: There is no M at the beginning, Distance to subject end: 423 aas, not enough to search stop codon your sequence is shorter than subject: 65 - 483 Distance to subject end: 179 aas, not enough to search stop codon your sequence is shorter than subject: 39 - 248 Distance to subject end: 36 aas, not enough to search stop codon your sequence is shorte…	3	81	197	34	69	sp=Uncharacterized protein Uncinula necator (Grape powdery mildew)	-	-	-	-	-	-	-	-	-
Pxanthii_hau_8327	273	A0A0B1P757	tr_fungi	C_terminal Sure	6e-34	68.35	304	80	Distance to subject end: 394 aas, not enough to search stop codon your sequence is shorter than subject: 66 - 828 Distance to subject end: 150 aas, not enough to search stop codon your sequence is shorter than subject: 66 - 898 Distance to subject end: 52 aas, not enough to search stop codon your sequence is shorter than subject: 65 - 569 Distance to subject end: 150 aas, not enough to search sto…	3	3	242	226	304	sp=Putative effector Uncinula necator (Grape powdery mildew)	-	-	-	IPR013103	RVT_2	-	PF07727	F	-
Pxanthii_hau_8374	221	Q6FWF4	sp_fungi	N_terminal Putative	0.92	50	113	35	Unexpected STOP codon at 3' end. Distance to subject end: 118 aas, your sequence is shorter than subject: 28 - 294 Unexpected stop codon in the beginning of your sequence, Unexpected STOP codon at 3' end. Distance to subject end: 172 aas, your sequence is shorter than subject: 15 - 288 Distance to subject end: 244 aas, not enough to search stop codon your sequence is shorter than subject: 27 - 29…	3	117	221	55	76	sp=60S ribosomal protein L31 Candida glabrata (strain ATCC 2001 / CBS 138 / JCM 3761 / NBRC 0622 / NRRL Y-65) (Yeast) (Torulopsis glabrata)	GO:0005840;GO:0003735;GO:0006412	C:ribosome;F:structural constituent of ribosome;P:translation	cgr:CAGL0D00616g	IPR000054;IPR020052;IPR023621	Ribosomal_L31e;Ribosomal_L31e_CS;Ribosomal_L31e_dom	-	PF01198	F	-
Pxanthii_hau_8402	197	A0A0B1P0G8	tr_fungi	Internal Sure	1e-19	60	222	65	Distance to subject end: 232 aas, not enough to search stop codon your sequence is shorter than subject: 65 - 690 Distance to subject end: 465 aas, not enough to search stop codon your sequence is shorter than subject: 66 - 1079 Distance to subject end: 465 aas, not enough to search stop codon your sequence is shorter than subject: 66 - 1079 Distance to subject end: 36 aas, not enough to search s…	3	3	197	92	156	sp=Uncharacterized protein Uncinula necator (Grape powdery mildew)	-	-	-	-	-	-	-	-	-
Pxanthii_hau_8419	198	A0A165DXG1	tr_fungi	N_terminal Putative	0.16	51.52	134	66	Distance to subject end: 58 aas, not enough to search stop codon your sequence is shorter than subject: 66 - 488 Distance to subject end: 58 aas, not enough to search stop codon your sequence is shorter than subject: 66 - 488 W2: There is no M at the beginning, Distance to subject end: 55 aas, not enough to search stop codon your sequence is shorter than subject: 66 - 134 Selected protein is the …	3	3	200	42	74	sp=Uncharacterized protein Exidia glandulosa HHB12029.	-	-	-	-	-	-	-	-	-
Pxanthii_hau_8441	206	G8BKF6	tr_fungi	Internal Sure	0.57	48.39	139	50	Selected protein is the only available option, W2: There is no M at the beginning, Distance to subject end: 355 aas, not enough to search stop codon your sequence is shorter than subject: 69 - 420 W2: There is no M at the beginning, Distance to subject end: 239 aas, not enough to search stop codon your sequence is shorter than subject: 69 - 304 Distance to subject end: 134 aas, not enough to sear…	2	56	205	38	68	sp=Putative uncharacterized protein Candida parapsilosis (strain CDC 317 / ATCC MYA-4646) (Yeast) (Monilia parapsilosis)	GO:0016021	C:integral component of membrane	-	IPR007262	VPS55	-	PF04133	F	-
Pxanthii_hau_8461	208	A0A0B1P037	tr_fungi	Internal Sure	1e-34	84.06	266	70	Distance to subject end: 95 aas, not enough to search stop codon your sequence is shorter than subject: 66 - 1715 Unexpected STOP codon at 3' end. Distance to subject end: 374 aas, your sequence is shorter than subject: 52 - 1053 Unexpected STOP codon at 3' end. Distance to subject end: 332 aas, your sequence is shorter than subject: 52 - 475 Unexpected STOP codon at 3' end. Distance to subject e…	1	1	210	84	152	sp=Uncharacterized protein Uncinula necator (Grape powdery mildew)	-	-	-	IPR000477	RT_dom	-	PF00078	F	-
Pxanthii_hau_8491	210	A0A0B1NZE2	tr_fungi	Internal Sure	5e-34	82.61	230	70	Distance to subject end: 265 aas, not enough to search stop codon your sequence is shorter than subject: 68 - 568 Distance to subject end: 74 aas, not enough to search stop codon your sequence is shorter than subject: 68 - 743 Distance to subject end: 261 aas, not enough to search stop codon your sequence is shorter than subject: 57 - 333 Distance to subject end: 204 aas, not enough to search sto…	2	2	211	51	119	sp=Uncharacterized protein Uncinula necator (Grape powdery mildew)	GO:0003676;GO:0015074	F:nucleic acid binding;P:DNA integration	-	IPR001584;IPR012337	Integrase_cat-core;RNaseH-like_dom	-	-	-	-
Pxanthii_hau_8525	318	E3RH92	tr_fungi	Internal Sure	2e-11	50	234	59	Selected protein is the only available option, Distance to subject end: 633 aas, not enough to search stop codon your sequence is shorter than subject: 66 - 791 Distance to subject end: 158 aas, not enough to search stop codon your sequence is shorter than subject: 67 - 405 Distance to subject end: 917 aas, not enough to search stop codon your sequence is shorter than subject: 66 - 1173 Distance …	1	130	306	96	157	sp=Putative uncharacterized protein Pyrenophora teres f. teres (strain 0-1) (Barley net blotch fungus) (Drechslera teres f. teres)	GO:0003677;GO:0015074;GO:0006313	F:DNA binding;P:DNA integration;P:transposition, DNA-mediated	pte:PTT_07265	IPR009057;IPR002492	Homeodomain-like;Transposase_Tc1-like	-	PF01498	F	-
Pxanthii_hau_8532	199	A0A0A2W3M7	tr_fungi	Internal Sure	0	78.46	0	66	Distance to subject end: 612 aas, not enough to search stop codon your sequence is shorter than subject: 67 - 2838 Distance to subject end: 169 aas, not enough to search stop codon your sequence is shorter than subject: 66 - 1163 Selected protein is the only available option,	3	3	200	929	993	sp=Dipeptide transport ATP-binding protein DppF Beauveria bassiana D1-5.	GO:0016021;GO:0005886;GO:0005524;GO:0016887;GO:0015833	C:integral component of membrane;C:plasma membrane;F:ATP binding;F:ATPase activity;P:peptide transport	-	IPR003593;IPR003439;IPR017871;IPR000515;IPR013563;IPR025966;IPR027417	AAA+_ATPase;ABC_transporter-like;ABC_transporter_CS;MetI-like;Oligopep_ABC_C;OppC_N;P-loop_NTPase	-	PF00005;PF00528;PF08352;PF12911	F;F;F;F	-
Pxanthii_hau_8535	199	A0A0B1PC28	tr_fungi	C_terminal Sure	2e-21	62.9	220	64	Unexpected STOP codon at 3' end. Distance to subject end: 72 aas, your sequence is shorter than subject: 26 - 542 your sequence is shorter than subject: 64 - 220 Selected protein is the only available option,	3	6	197	146	207	sp=Uncharacterized protein Uncinula necator (Grape powdery mildew)	-	-	-	-	-	-	-	-	-
Pxanthii_hau_8573	200	A0A0B1P6C2	tr_fungi	N_terminal Putative	2e-15	69.57	189	67	Distance to subject end: 614 aas, not enough to search stop codon your sequence is shorter than subject: 37 - 651 Distance to subject end: 602 aas, not enough to search stop codon your sequence is shorter than subject: 66 - 785 Unexpected STOP codon at 3' end. Distance to subject end: 141 aas, your sequence is shorter than subject: 38 - 455 Distance to subject end: 423 aas, not enough to search s…	1	1	201	3	48	sp=Uncharacterized protein Uncinula necator (Grape powdery mildew)	-	-	-	-	-	-	-	-	-
Pxanthii_hau_8587	200	A0A0C9SPJ0	tr_fungi	Internal Sure	0.0003	50	175	66	Distance to subject end: 275 aas, not enough to search stop codon your sequence is shorter than subject: 67 - 421 Distance to subject end: 224 aas, not enough to search stop codon your sequence is shorter than subject: 67 - 776 Distance to subject end: 166 aas, not enough to search stop codon your sequence is shorter than subject: 67 - 328 Distance to subject end: 118 aas, not enough to search st…	3	3	200	121	160	sp=Unplaced genomic scaffold PAXINscaffold_196, whole genome shotgun sequence Paxillus involutus ATCC 200175.	GO:0003677;GO:0015074;GO:0006313	F:DNA binding;P:DNA integration;P:transposition, DNA-mediated	-	IPR009057;IPR002492	Homeodomain-like;Transposase_Tc1-like	-	PF01498	F	-
Pxanthii_hau_8627	200	O94017	sp_fungi	N_terminal Sure	3e-20	81.82	142	48	Distance to subject end: 118 aas, not enough to search stop codon your sequence is shorter than subject: 66 - 454 Distance to subject end: 118 aas, not enough to search stop codon your sequence is shorter than subject: 66 - 454 Distance to subject end: 462 aas, not enough to search stop codon your sequence is shorter than subject: 66 - 1095 Distance to subject end: 103 aas, not enough to search s…	1	58	201	2	45	sp=40S ribosomal protein S16 Candida albicans (Yeast)	GO:0005840;GO:0003735;GO:0006412	C:ribosome;F:structural constituent of ribosome;P:translation	-	IPR020568;IPR014721;IPR000754;IPR020574	Ribosomal_S5_D2-typ_fold;Ribosomal_S5_D2-typ_fold_subgr;Ribosomal_S9;Ribosomal_S9_CS	-	PF00380	F	-
Pxanthii_hau_8635	1009	A0A0B1NWA1	tr_fungi	Internal Sure	4e-51	68.38	123	327	Distance to subject end: 278 aas, not enough to search stop codon your sequence is shorter than subject: 67 - 400 Distance to subject end: 595 aas, not enough to search stop codon your sequence is shorter than subject: 67 - 926 Distance to subject end: 596 aas, not enough to search stop codon your sequence is shorter than subject: 67 - 877 Distance to subject end: 96 aas, not enough to search sto…	3	30	1010	7	123	sp=Putative krab-a domain-containing protein Uncinula necator (Grape powdery mildew)	-	-	-	-	-	-	-	-	-
Pxanthii_hau_8639	405	A0A0B1NYG8	tr_fungi	Internal Sure	4e-58	75	309	135	Unexpected STOP codon at 3' end. your sequence is shorter than subject: 37 - 212 Distance to subject end: 80 aas, not enough to search stop codon your sequence is shorter than subject: 135 - 309 Selected protein is the only available option,	1	22	426	101	228	sp=Putative te1b-like protein Uncinula necator (Grape powdery mildew)	GO:0003676	F:nucleic acid binding	-	IPR012337;IPR000477	RNaseH-like_dom;RT_dom	-	PF00078	F	-
Pxanthii_hau_8653	201	A1CQR5	sp_fungi	Internal Sure	2e-22	64.18	257	67	Unexpected stop codon in the beginning of your sequence, Unexpected STOP codon at 3' end. Distance to subject end: 173 aas, your sequence is shorter than subject: 63 - 1246 Distance to subject end: 548 aas, not enough to search stop codon your sequence is shorter than subject: 67 - 1051 Unexpected STOP codon at 3' end. Distance to subject end: 276 aas, your sequence is shorter than subject: 58 - …	3	3	203	67	133	sp=Adenylate kinase Aspergillus clavatus (strain ATCC 1007 / CBS 513.65 / DSM 816 / NCTC 3887 / NRRL 1)	GO:0005829;GO:0005758;GO:0005634;GO:0004017;GO:0005524;GO:0006172;GO:0046033;GO:0046034;GO:0006270	C:cytosol;C:mitochondrial intermembrane space;C:nucleus;F:adenylate kinase activity;F:ATP binding;P:ADP biosynthetic process;P:AMP metabolic process;P:ATP metabolic process;P:DNA replication initiation	act:ACLA_027080	IPR006259;IPR000850;IPR033690;IPR007862;IPR028587;IPR027417	Adenyl_kin_sub;Adenylat/UMP-CMP_kin;Adenylat_kinase_CS;Adenylate_kinase_lid-dom;AK2;P-loop_NTPase	EC:2.7.4.3	PF05191	F	-
Pxanthii_hau_8662	201	P15454	sp_fungi	Internal Sure	1e-11	52.94	187	67	Distance to subject end: 99 aas, not enough to search stop codon your sequence is shorter than subject: 67 - 187 Selected protein is the only available option,	1	28	228	32	81	sp=Guanylate kinase Saccharomyces cerevisiae (strain ATCC 204508 / S288c) (Baker's yeast)	GO:0005524;GO:0004385;GO:0046711;GO:0006163	F:ATP binding;F:guanylate kinase activity;P:GDP biosynthetic process;P:purine nucleotide metabolic process	sce:YDR454C	IPR008145;IPR008144;IPR017665;IPR020590;IPR027417	GK/Ca_channel_bsu;Guanylate_kin-like_dom;Guanylate_kinase;Guanylate_kinase_CS;P-loop_NTPase	EC:2.7.4.8	PF00625	F	-
Pxanthii_hau_8663	211	A0A0B1P869	tr_fungi	Internal Sure	1e-16	59.32	136	63	Selected protein is the only available option, Distance to subject end: 1392 aas, not enough to search stop codon your sequence is shorter than subject: 67 - 1985 Distance to subject end: 552 aas, not enough to search stop codon your sequence is shorter than subject: 67 - 712 Distance to subject end: 373 aas, not enough to search stop codon your sequence is shorter than subject: 67 - 1041 Distanc…	1	1	189	40	98	sp=Uncharacterized protein Uncinula necator (Grape powdery mildew)	-	-	-	-	-	-	-	-	-
Pxanthii_hau_8664	201	B8LX71	tr_fungi	N_terminal Putative	1e-05	66.67	110	67	W2: There is no M at the beginning, Distance to subject end: 34 aas, not enough to search stop codon your sequence is shorter than subject: 67 - 110 Selected protein is the only available option,	2	2	202	13	42	sp=Uncharacterized protein Talaromyces stipitatus (strain ATCC 10500 / CBS 375.48 / QM 6759 / NRRL 1006) (Penicillium stipitatum)	GO:0003677	F:DNA binding	-	IPR002100	TF_MADSbox	-	PF00319	F	-
Pxanthii_hau_8665	319	Q5AFP3	sp_fungi	N_terminal Putative	5e-15	94.23	262	106	Unexpected STOP codon at 3' end. Distance to subject end: 340 aas, your sequence is shorter than subject: 43 - 836 W2: There is no M at the beginning, Distance to subject end: 152 aas, not enough to search stop codon your sequence is shorter than subject: 106 - 262 Selected protein is the only available option,	3	3	320	58	109	sp=Transcription factor of morphogenesis MCM1 Candida albicans (strain SC5314 / ATCC MYA-2876) (Yeast)	GO:0000790;GO:0000987;GO:0003677;GO:0000982;GO:0007155;GO:0030447;GO:0044182;GO:0009405;GO:1900461;GO:2000220;GO:0006351	C:nuclear chromatin;F:core promoter proximal region sequence-specific DNA binding;F:DNA binding;F:transcription factor activity, RNA polymerase II core promoter proximal region sequence-specific binding;P:cell adhesion;P:filamentous growth;P:filamentous growth of a population of unicellular organisms;P:pathogenesis;P:positive regulation of pseudohyphal growth by positive regulation of transcripti…	cal:CaO19.7025;cal:CaO19_7025	IPR033897;IPR002100	MADS_SRF-like;TF_MADSbox	-	PF00319	F	-
Pxanthii_hau_8676	214	A0A0B1P804	tr_fungi	Internal Sure	0.04	57.14	238	60	W2: There is no M at the beginning, Distance to subject end: 119 aas, not enough to search stop codon your sequence is shorter than subject: 106 - 226 W2: There is no M at the beginning, Distance to subject end: 119 aas, not enough to search stop codon your sequence is shorter than subject: 106 - 226 W2: There is no M at the beginning, Distance to subject end: 116 aas, not enough to search stop c…	1	82	261	127	161	sp=Uncharacterized protein Uncinula necator (Grape powdery mildew)	-	-	-	-	-	-	-	-	-
Pxanthii_hau_8679	201	Q8TGM6	sp_fungi	Internal Sure	0.065	45.45	124	68	Separated hits, possible frame ERROR between 99 and 135, Distance to subject end: 4 aas, not enough to search stop codon your sequence is shorter than subject: 68 - 124 Selected protein is the only available option,	1	1	206	61	124	sp=Protein TAR1 Saccharomyces cerevisiae (strain ATCC 204508 / S288c) (Baker's yeast)	GO:0005739;GO:0043457	C:mitochondrion;P:regulation of cellular respiration	sce:YLR154W-C	-	-	-	-	-	-
Pxanthii_hau_8694	244	Q0U6E7	sp_fungi	Internal Sure	0.55	47.62	281	82	Unexpected STOP codon at 3' end. Distance to subject end: 367 aas, your sequence is shorter than subject: 32 - 443 Unexpected stop codon in the beginning of your sequence, your sequence is shorter than subject: 12 - 590 Distance to subject end: 116 aas, not enough to search stop codon your sequence is shorter than subject: 82 - 281 Selected protein is the only available option,	1	112	357	122	142	sp=Eukaryotic translation initiation factor 3 subunit G Phaeosphaeria nodorum (strain SN15 / ATCC MYA-4574 / FGSC 10173) (Glume blotch fungus) (Septoria nodorum)	GO:0005829;GO:0016282;GO:0033290;GO:0005852;GO:0071540;GO:0071541;GO:0043614;GO:0005634;GO:0000166;GO:0003743;GO:0001731;GO:0006446;GO:0002188	C:cytosol;C:eukaryotic 43S preinitiation complex;C:eukaryotic 48S preinitiation complex;C:eukaryotic translation initiation factor 3 complex;C:eukaryotic translation initiation factor 3 complex, eIF3e;C:eukaryotic translation initiation factor 3 complex, eIF3m;C:multi-eIF complex;C:nucleus;F:nucleotide binding;F:translation initiation factor activity;P:formation of translation preinitiation compl…	pno:SNOG_12667	IPR017334;IPR024675;IPR012677;IPR000504	eIF3_g;eIF3g_N;Nucleotide-bd_a/b_plait;RRM_dom	-	PF12353;PF00076	F;F	-
Pxanthii_hau_8700	212	A0A0J6FHN7	tr_fungi	Internal Sure	4e-18	55.07	225	70	Distance to subject end: 637 aas, not enough to search stop codon your sequence is shorter than subject: 67 - 1058 Distance to subject end: 161 aas, not enough to search stop codon your sequence is shorter than subject: 67 - 566 Distance to subject end: 54 aas, not enough to search stop codon your sequence is shorter than subject: 67 - 459 Distance to subject end: 142 aas, not enough to search st…	3	3	212	99	167	sp=Uncharacterized protein Coccidioides posadasii RMSCC 3488.	-	-	-	IPR013103	RVT_2	-	PF07727	F	-
Pxanthii_hau_8711	204	A0A197JAJ0	tr_fungi	Internal Sure	1e-27	83.33	140	68	Distance to subject end: 654 aas, not enough to search stop codon your sequence is shorter than subject: 75 - 1026 Distance to subject end: 654 aas, not enough to search stop codon your sequence is shorter than subject: 75 - 1026 Distance to subject end: 654 aas, not enough to search stop codon your sequence is shorter than subject: 75 - 1026 Distance to subject end: 654 aas, not enough to search…	2	23	226	40	99	sp=Hemerythrin HHE cation binding domain protein Mortierella elongata AG-77.	-	-	-	IPR012312	Haemerythrin-like	-	PF01814	F	-
Pxanthii_hau_8713	202	A0A0B1P6S7	tr_fungi	Internal Sure	0.004	58.06	192	68	Distance to subject end: 72 aas, not enough to search stop codon your sequence is shorter than subject: 68 - 192 Selected protein is the only available option,	1	106	309	89	119	sp=Uncharacterized protein Uncinula necator (Grape powdery mildew)	-	-	-	-	-	-	-	-	-
Pxanthii_hau_8739	284	A0A0B1P8W8	tr_fungi	Internal Sure	2e-30	74.36	304	95	Distance to subject end: 74 aas, not enough to search stop codon your sequence is shorter than subject: 95 - 304 Selected protein is the only available option,	2	50	334	153	230	sp=Putative mage family protein Uncinula necator (Grape powdery mildew)	-	-	-	IPR002190	MHD_dom	-	PF01454	F	-
Pxanthii_hau_8774	203	Q8SW42	sp_fungi	N_terminal Putative	0.052	48.15	96	68	Unexpected STOP codon at 3' end. your sequence is shorter than subject: 19 - 478 Distance to subject end: 588 aas, not enough to search stop codon your sequence is shorter than subject: 75 - 3916 Distance to subject end: 588 aas, not enough to search stop codon your sequence is shorter than subject: 75 - 3916 Unexpected stop codon in the beginning of your sequence, Unexpected STOP codon at 3' end…	2	2	205	20	46	sp=Ubiquitin-related modifier 1 Encephalitozoon cuniculi (strain GB-M1) (Microsporidian parasite)	GO:0005829;GO:0032447;GO:0034227;GO:0002098	C:cytosol;P:protein urmylation;P:tRNA thio-modification;P:tRNA wobble uridine modification	ecu:ECU03_0800	IPR012675;IPR016155;IPR015221	Beta-grasp_dom;Mopterin_synth/thiamin_S_b;Urm1	-	PF09138	F	UPA00988
Pxanthii_hau_8785	284	A0A177A9U5	tr_fungi	N_terminal Putative	7e-12	55.17	143	93	Unexpected STOP codon at 3' end. your sequence is shorter than subject: 178 - 871 Distance to subject end: 159 aas, not enough to search stop codon your sequence is shorter than subject: 67 - 284 Distance to subject end: 364 aas, not enough to search stop codon your sequence is shorter than subject: 71 - 1049 Unexpected stop codon in the beginning of your sequence, Unexpected STOP codon at 3' end…	2	8	286	25	82	sp=Uncharacterized protein Pseudogymnoascus destructans.	-	-	-	-	-	-	-	-	-
Pxanthii_hau_8787	1052	P56286	sp_fungi	Complete Sure	2e-119	64.69	306	313	Unexpected stop codon in the beginning of your sequence, Unexpected STOP codon at 3' end. Distance to subject end: 21 aas, your sequence is shorter than subject: 30 - 219 Selected protein is the only available option,	3	60	998	1	303	sp=Eukaryotic translation initiation factor 2 subunit alpha Schizosaccharomyces pombe (strain 972 / ATCC 24843) (Fission yeast)	GO:0005829;GO:0033290;GO:0005850;GO:0005851;GO:0043614;GO:0005634;GO:0005840;GO:0043022;GO:0003743;GO:0002183;GO:0031571;GO:1990611	C:cytosol;C:eukaryotic 48S preinitiation complex;C:eukaryotic translation initiation factor 2 complex;C:eukaryotic translation initiation factor 2B complex;C:multi-eIF complex;C:nucleus;C:ribosome;F:ribosome binding;F:translation initiation factor activity;P:cytoplasmic translational initiation;P:mitotic G1 DNA damage checkpoint;P:regulation of cytoplasmic translational initiation in response to …	spo:SPAC3G9.09c	IPR012340;IPR022967;IPR003029;IPR024055;IPR024054;IPR011488	NA-bd_OB-fold;S1_dom;S1_domain;TIF2_asu_C;TIF2_asu_middle;TIF_2_asu	-	PF07541;PF00575	F;F	-
Pxanthii_hau_8796	203	A0A0B1P585	tr_fungi	Internal Sure	9e-14	52.31	251	67	Distance to subject end: 83 aas, not enough to search stop codon your sequence is shorter than subject: 67 - 251 Selected protein is the only available option,	3	6	206	103	167	sp=Uncharacterized protein Uncinula necator (Grape powdery mildew)	GO:0003676;GO:0004523	F:nucleic acid binding;F:RNA-DNA hybrid ribonuclease activity	-	IPR012337;IPR002156	RNaseH-like_dom;RNaseH_domain	-	PF00075	F	-
Pxanthii_hau_8805	204	O94292	sp_fungi	Internal Sure	2e-20	57.81	136	68	Unexpected STOP codon at 3' end. Distance to subject end: 583 aas, your sequence is shorter than subject: 48 - 1032 Unexpected STOP codon at 3' end. Distance to subject end: 583 aas, your sequence is shorter than subject: 48 - 1032 Distance to subject end: 9 aas, not enough to search stop codon your sequence is shorter than subject: 68 - 136 Selected protein is the only available option,	3	12	215	64	127	sp=54S ribosomal protein L38, mitochondrial Schizosaccharomyces pombe (strain 972 / ATCC 24843) (Fission yeast)	GO:0005762;GO:0005739;GO:0070180;GO:0003735;GO:0032543	C:mitochondrial large ribosomal subunit;C:mitochondrion;F:large ribosomal subunit rRNA binding;F:structural constituent of ribosome;P:mitochondrial translation	spo:SPBC887.07	IPR000218;IPR005745;IPR019972	Ribosomal_L14P;Ribosomal_L14P_bac-type;Ribosomal_L14P_CS	-	PF00238	F	-
Pxanthii_hau_8823	203	A0A0B1P585	tr_fungi	Internal Sure	6e-18	57.81	251	68	Selected protein is the only available option, Distance to subject end: 689 aas, not enough to search stop codon your sequence is shorter than subject: 67 - 868 Distance to subject end: 141 aas, not enough to search stop codon your sequence is shorter than subject: 83 - 333 Distance to subject end: 272 aas, not enough to search stop codon your sequence is shorter than subject: 67 - 437 Distance t…	2	11	214	42	105	sp=Uncharacterized protein Uncinula necator (Grape powdery mildew)	GO:0003676;GO:0004523	F:nucleic acid binding;F:RNA-DNA hybrid ribonuclease activity	-	IPR012337;IPR002156	RNaseH-like_dom;RNaseH_domain	-	PF00075	F	-
Pxanthii_hau_8832	287	D5GDZ1	tr_fungi	Complete Putative	0.044	81.82	70	56	Distance to subject end: 106 aas, not enough to search stop codon your sequence is shorter than subject: 172 - 1224 Unexpected STOP codon in 5 prime region, Unexpected STOP codon at 3' end. Selected protein is the only available option,	3	93	260	49	70	sp=Uncharacterized protein Tuber melanosporum (strain Mel28) (Perigord black truffle)	GO:0016021	C:integral component of membrane	tml:GSTUM_00001109001	-	-	-	-	-	-
Pxanthii_hau_8833	203	A0A0B1P5G9	tr_fungi	Internal Sure	2e-10	49.25	225	68	Distance to subject end: 89 aas, not enough to search stop codon your sequence is shorter than subject: 68 - 225 Selected protein is the only available option,	2	2	205	71	136	sp=Uncharacterized protein Uncinula necator (Grape powdery mildew)	-	-	-	-	-	-	-	-	-
Pxanthii_hau_8839	584	A0A0B1NZE2	tr_fungi	N_terminal Sure	3e-72	66.15	230	180	W2: There is no M at the beginning, Distance to subject end: 308 aas, not enough to search stop codon your sequence is shorter than subject: 67 - 376 Distance to subject end: 141 aas, not enough to search stop codon your sequence is shorter than subject: 84 - 357 Distance to subject end: 54 aas, not enough to search stop codon your sequence is shorter than subject: 180 - 230 Selected protein is t…	3	45	584	5	176	sp=Uncharacterized protein Uncinula necator (Grape powdery mildew)	GO:0003676;GO:0015074	F:nucleic acid binding;P:DNA integration	-	IPR001584;IPR012337	Integrase_cat-core;RNaseH-like_dom	-	-	-	-
Pxanthii_hau_8891	204	A0A0B1P6Y2	tr_fungi	Internal Sure	9e-13	55.22	228	68	Distance to subject end: 132 aas, not enough to search stop codon your sequence is shorter than subject: 46 - 195 Unexpected STOP codon at 3' end. Distance to subject end: 80 aas, your sequence is shorter than subject: 55 - 586 Possible protein fusion, your sequence is shorter than subject: 68 - 319 Distance to subject end: 77 aas, not enough to search stop codon your sequence is shorter than sub…	2	2	205	84	150	sp=Uncharacterized protein Uncinula necator (Grape powdery mildew)	-	-	-	-	-	-	-	-	-
Pxanthii_hau_8900	204	A0A0B1P372	tr_fungi	Internal Sure	2e-14	58.82	239	68	Distance to subject end: 6 aas, not enough to search stop codon your sequence is shorter than subject: 68 - 239 Selected protein is the only available option,	3	3	206	165	232	sp=Uncharacterized protein Uncinula necator (Grape powdery mildew)	-	-	-	-	-	-	-	-	-
Pxanthii_hau_8943	205	P55250	sp_fungi	Internal Sure	0	50.77	0	69	your sequence is shorter than subject: 67 - 480 Possible protein fusion, your sequence is shorter than subject: 68 - 348 Unexpected stop codon in the beginning of your sequence, Distance to subject end: 405 aas, not enough to search stop codon your sequence is shorter than subject: 68 - 590 Unexpected stop codon in the beginning of your sequence, Unexpected STOP codon at 3' end. Distance to subje…	1	10	216	272	336	sp=Fumarate hydratase, mitochondrial Rhizopus oryzae (Mucormycosis agent) (Rhizopus arrhizus var. delemar)	GO:0005739;GO:0045239;GO:0004333;GO:0006106;GO:0006099	C:mitochondrion;C:tricarboxylic acid cycle enzyme complex;F:fumarate hydratase activity;P:fumarate metabolic process;P:tricarboxylic acid cycle	-	IPR005677;IPR024083;IPR018951;IPR020557;IPR000362;IPR022761;IPR008948	Fum_hydII;Fumarase/histidase_N;Fumarase_C_C;Fumarate_lyase_CS;Fumarate_lyase_fam;Fumarate_lyase_N;L-Aspartase-like	-	PF10415;PF00206	F;F	UPA00223
Pxanthii_hau_8953	205	Q9C0V9	sp_fungi	N_terminal Sure	5e-07	47.83	187	47	Distance to subject end: 175 aas, not enough to search stop codon your sequence is shorter than subject: 68 - 378 Unexpected STOP codon at 3' end. your sequence is shorter than subject: 22 - 230 Distance to subject end: 133 aas, not enough to search stop codon your sequence is shorter than subject: 47 - 187 Selected protein is the only available option, Selected protein is the only available opti…	3	66	206	6	51	sp=UPF0589 protein C32H8.01c Schizosaccharomyces pombe (strain 972 / ATCC 24843) (Fission yeast)	GO:0005829;GO:0005768;GO:0005634;GO:0007034;GO:0016192	C:cytosol;C:endosome;C:nucleus;P:vacuolar transport;P:vesicle-mediated transport	spo:SPBC32H8.01c	IPR013640	Vfa1	-	PF08432	F	-
Pxanthii_hau_8965	205	A6RL85	sp_fungi	Internal Sure	0.39	46.15	228	68	Distance to subject end: 80 aas, not enough to search stop codon your sequence is shorter than subject: 69 - 366 Unexpected stop codon in the beginning of your sequence, Unexpected STOP codon at 3' end. Distance to subject end: 155 aas, your sequence is shorter than subject: 65 - 307 Distance to subject end: 556 aas, not enough to search stop codon your sequence is shorter than subject: 79 - 1333…	2	53	256	34	59	sp=Uncharacterized protein yae1 Botryotinia fuckeliana (strain B05.10) (Noble rot fungus) (Botrytis cinerea)	GO:0005737;GO:0005634	C:cytoplasm;C:nucleus	bfu:BC1G_01207	IPR019191	Essential_protein_Yae1_N	-	PF09811	F	-
Pxanthii_hau_8981	206	Q6M981	sp_fungi	N_terminal Sure	1e-06	47.83	113	49	Distance to subject end: 16 aas, not enough to search stop codon your sequence is shorter than subject: 69 - 451 Distance to subject end: 66 aas, not enough to search stop codon your sequence is shorter than subject: 49 - 113 Selected protein is the only available option, Selected protein is the only available option,	2	62	208	2	47	sp=FK506-binding protein 1B Neurospora crassa (strain ATCC 24698 / 74-OR23-1A / CBS 708.71 / DSM 1257 / FGSC 987)	GO:0005789;GO:0005528;GO:0003755;GO:0061077	C:endoplasmic reticulum membrane;F:FK506 binding;F:peptidyl-prolyl cis-trans isomerase activity;P:chaperone-mediated protein folding	ncr:NCU04371	IPR001179	PPIase_FKBP_dom	-	PF00254	F	-
Pxanthii_hau_8292_split_0	153	O13868	sp_fungi	Internal Sure	1e-16	61.22	107	51	Distance to subject end: 106 aas, not enough to search stop codon your sequence is shorter than subject: 66 - 731 Distance to subject end: 21 aas, not enough to search stop codon your sequence is shorter than subject: 51 - 107 Selected protein is the only available option,	1	7	159	38	86	sp=Transcription elongation factor 1 homolog Schizosaccharomyces pombe (strain 972 / ATCC 24843) (Fission yeast)	GO:0005634;GO:0008023;GO:0046872;GO:0000993;GO:0048096;GO:0006368	C:nucleus;C:transcription elongation factor complex;F:metal ion binding;F:RNA polymerase II core binding;P:chromatin-mediated maintenance of transcription;P:transcription elongation from RNA polymerase II promoter	spo:SPAC1B3.02c	IPR007808	Elf1	-	PF05129	F	-
Pxanthii_hau_9005	207	A0A136IKU6	tr_fungi	Internal Sure	0.2	48.48	109	69	Distance to subject end: 1211 aas, not enough to search stop codon your sequence is shorter than subject: 147 - 1507 Unexpected stop codon in the beginning of your sequence, Distance to subject end: 16 aas, not enough to search stop codon your sequence is shorter than subject: 69 - 109 Selected protein is the only available option,	2	98	304	57	89	sp=Uncharacterized protein Microdochium bolleyi.	-	-	-	IPR013022	Xyl_isomerase-like_TIM-brl	-	-	-	-
Pxanthii_hau_9007	320	A0A096PEG9	tr_fungi	Internal Sure	5e-22	56.1	333	107	Unexpected stop codon in the beginning of your sequence, Distance to subject end: 79 aas, not enough to search stop codon your sequence is shorter than subject: 107 - 333 Selected protein is the only available option,	1	73	393	173	253	sp=WGS project CBMG000000000 data, contig CS5907-c000685 Fusarium acuminatum CS5907.	GO:0003676;GO:0015074	F:nucleic acid binding;P:DNA integration	-	IPR000953;IPR016197;IPR001584;IPR012337	Chromo/shadow_dom;Chromodomain-like;Integrase_cat-core;RNaseH-like_dom	-	PF00665	F	-
Pxanthii_hau_9011	206	C5FFU1	tr_fungi	Internal Sure	0.0001	46	204	69	Unexpected stop codon in the beginning of your sequence, Distance to subject end: 79 aas, not enough to search stop codon your sequence is shorter than subject: 69 - 204 Selected protein is the only available option,	2	56	262	76	125	sp=Uncharacterized protein Arthroderma otae (strain ATCC MYA-4605 / CBS 113480) (Microsporum canis)	GO:0016021;GO:0003677	C:integral component of membrane;F:DNA binding	-	IPR009057	Homeodomain-like	-	-	-	-
Pxanthii_hau_9013	206	A0A0V1PPS8	tr_fungi	N_terminal Putative	1e-16	63.49	120	57	W2: There is no M at the beginning, Unexpected STOP codon at 3' end. Distance to subject end: 55 aas, your sequence is shorter than subject: 57 - 120 Selected protein is the only available option,	1	1	171	2	64	sp=Uncharacterized protein Debaryomyces fabryi.	-	-	-	-	-	-	-	-	-
Pxanthii_hau_9028	207	A0A0B1PCI3	tr_fungi	C_terminal Sure	2e-11	46.77	173	64	Distance to subject end: 161 aas, not enough to search stop codon your sequence is shorter than subject: 69 - 386 Unexpected STOP codon at 3' end. Distance to subject end: 457 aas, your sequence is shorter than subject: 54 - 1165 Unexpected STOP codon at 3' end. Distance to subject end: 457 aas, your sequence is shorter than subject: 54 - 1146 Unexpected STOP codon at 3' end. Distance to subject …	1	1	192	90	151	sp=Uncharacterized protein Uncinula necator (Grape powdery mildew)	GO:0003677	F:DNA binding	-	IPR009057;IPR011991	Homeodomain-like;WHTH_DNA-bd_dom	-	-	-	-
Pxanthii_hau_9045	207	A0A194X5W9	tr_fungi	Internal Sure	0	64.29	0	69	Frameshift at 84 (ex), Distance to subject end: 460 aas, not enough to search stop codon your sequence is shorter than subject: 69 - 1020 Selected protein is the only available option,	2	2	208	492	560	sp=AP-3 complex subunit delta Phialocephala scopiformis.	GO:0005794;GO:0030117;GO:0008565;GO:0006886;GO:0016192	C:Golgi apparatus;C:membrane coat;F:protein transporter activity;P:intracellular protein transport;P:vesicle-mediated transport	-	IPR017105;IPR011989;IPR016024;IPR002553	AP3_complex_dsu;ARM-like;ARM-type_fold;Clathrin/coatomer_adapt-like_N	-	PF01602	F	-
Pxanthii_hau_9048	207	A8PYQ7	tr_fungi	Internal Sure	1e-05	45.31	215	69	Distance to subject end: 117 aas, not enough to search stop codon your sequence is shorter than subject: 69 - 215 Selected protein is the only available option,	1	1	207	20	83	sp=Uncharacterized protein Malassezia globosa (strain ATCC MYA-4612 / CBS 7966) (Dandruff-associated fungus)	-	-	mgl:MGL_1706	IPR003034	SAP_dom	-	PF02037	F	-
Pxanthii_hau_9056	207	K0KL08	tr_fungi	Internal Sure	6e-09	48.28	212	69	Distance to subject end: 74 aas, not enough to search stop codon your sequence is shorter than subject: 69 - 212 Selected protein is the only available option,	1	7	213	71	128	sp=Putative ATP-dependent RNA helicase Wickerhamomyces ciferrii (strain F-60-10 / ATCC 14091 / CBS 111 / JCM 3599 / NBRC 0793 / NRRL Y-1031) (Yeast) (Pichia ciferrii)	GO:0005524;GO:0003677;GO:0004386	F:ATP binding;F:DNA binding;F:helicase activity	-	IPR006935;IPR014001;IPR027417	Helicase/UvrB_N;Helicase_ATP-bd;P-loop_NTPase	EC:3.6.1.-	PF04851	F	-
Pxanthii_hau_9067	275	E3S069	tr_fungi	Internal Sure	6e-10	53.33	201	91	Distance to subject end: 67 aas, not enough to search stop codon your sequence is shorter than subject: 69 - 468 Distance to subject end: 67 aas, not enough to search stop codon your sequence is shorter than subject: 69 - 467 Distance to subject end: 402 aas, not enough to search stop codon your sequence is shorter than subject: 81 - 518 Possible protein fusion, your sequence is shorter than subj…	3	3	275	130	174	sp=Putative uncharacterized protein Pyrenophora teres f. teres (strain 0-1) (Barley net blotch fungus) (Drechslera teres f. teres)	-	-	pte:PTT_15421	-	-	-	-	-	-
Pxanthii_hau_9087	391	A0A0B1PAS1	tr_fungi	Internal Sure	2e-60	73.64	399	130	Selected protein is the only available option, Distance to subject end: 359 aas, not enough to search stop codon your sequence is shorter than subject: 65 - 432 W2: There is no M at the beginning, Distance to subject end: 248 aas, not enough to search stop codon your sequence is shorter than subject: 69 - 325 Unexpected stop codon in the beginning of your sequence, your sequence is shorter than s…	2	5	394	95	223	sp=Putative zinc finger cchc-type protein Uncinula necator (Grape powdery mildew)	GO:0003676;GO:0008270	F:nucleic acid binding;F:zinc ion binding	-	IPR001878	Znf_CCHC	-	PF00098	F	-
Pxanthii_hau_9106	208	M5E6N1	tr_fungi	C_terminal Sure	1e-18	67.19	171	64	Distance to subject end: 802 aas, not enough to search stop codon your sequence is shorter than subject: 69 - 891 your sequence is shorter than subject: 56 - 421 Distance to subject end: 190 aas, not enough to search stop codon your sequence is shorter than subject: 69 - 945 Distance to subject end: 548 aas, not enough to search stop codon your sequence is shorter than subject: 78 - 909 Distance …	2	2	193	105	168	sp=Uncharacterized protein Malassezia sympodialis (strain ATCC 42132) (Atopic eczema-associated yeast)	-	-	-	IPR013730	Fyv7/TAP26	-	PF08524	F	-
Pxanthii_hau_9108	208	A0A0B1P5V8	tr_fungi	Internal Sure	6e-11	47.06	255	69	Distance to subject end: 79 aas, not enough to search stop codon your sequence is shorter than subject: 69 - 255 Selected protein is the only available option,	2	5	211	109	176	sp=Putative zinc finger cchc-type protein Uncinula necator (Grape powdery mildew)	GO:0003676;GO:0008270	F:nucleic acid binding;F:zinc ion binding	-	IPR001878	Znf_CCHC	-	-	-	-
Pxanthii_hau_9113	670	A0A0B1P6C2	tr_fungi	N_terminal Putative	3e-19	66.1	189	224	Unexpected STOP codon at 3' end. your sequence is shorter than subject: 29 - 273 Unexpected STOP codon at 3' end. your sequence is shorter than subject: 29 - 182 Distance to subject end: 331 aas, not enough to search stop codon your sequence is shorter than subject: 71 - 506 Separated hits, possible frame ERROR between 247 and 442, W2: There is no M at the beginning, Distance to subject end: 4 aa…	2	2	675	1	186	sp=Uncharacterized protein Uncinula necator (Grape powdery mildew)	-	-	-	-	-	-	-	-	-
Pxanthii_hau_9115	212	Q12466	sp_fungi	Internal Sure	0	54.55	0	71	Unexpected STOP codon at 3' end. Distance to subject end: 1061 aas, your sequence is shorter than subject: 42 - 1160 Unexpected STOP codon at 3' end. Distance to subject end: 1056 aas, your sequence is shorter than subject: 55 - 1514 Unexpected stop codon in the beginning of your sequence, Unexpected STOP codon at 3' end. Distance to subject end: 91 aas, your sequence is shorter than subject: 7 -…	2	23	235	702	756	sp=Tricalbin-1 Saccharomyces cerevisiae (strain ATCC 204508 / S288c) (Baker's yeast)	GO:0032541;GO:0016021;GO:0005886;GO:0005544;GO:0008289;GO:0046872;GO:0090158;GO:0060304	C:cortical endoplasmic reticulum;C:integral component of membrane;C:plasma membrane;F:calcium-dependent phospholipid binding;F:lipid binding;F:metal ion binding;P:endoplasmic reticulum membrane organization;P:regulation of phosphatidylinositol dephosphorylation	sce:YOR086C	IPR000008;IPR017147	C2_dom;Tricalbin	-	PF00168	F	-
Pxanthii_hau_9142	218	A7TSL7	sp_fungi	N_terminal Putative	0.98	47.83	109	55	Unexpected stop codon in the beginning of your sequence, your sequence is shorter than subject: 70 - 297 Distance to subject end: 317 aas, not enough to search stop codon your sequence is shorter than subject: 69 - 902 Distance to subject end: 200 aas, not enough to search stop codon your sequence is shorter than subject: 69 - 507 Distance to subject end: 685 aas, not enough to search stop codon …	2	2	166	6	28	sp=Stationary phase protein 4 Vanderwaltozyma polyspora (strain ATCC 22028 / DSM 70294) (Kluyveromyces polysporus)	-	-	vpo:Kpol_297p13	IPR020485	Spg4	-	-	-	-
Pxanthii_hau_9154	208	A0A0B1PD72	tr_fungi	Internal Sure	0.45	57.89	173	69	Distance to subject end: 738 aas, not enough to search stop codon your sequence is shorter than subject: 333 - 1541 Possible protein fusion, your sequence is shorter than subject: 69 - 173 Selected protein is the only available option,	3	3	209	125	143	sp=Uncharacterized protein Uncinula necator (Grape powdery mildew)	-	-	-	-	-	-	-	-	-
Pxanthii_hau_9160	209	A0A0B1PCT2	tr_fungi	Internal Sure	0.002	46.97	124	70	Distance to subject end: 72 aas, not enough to search stop codon your sequence is shorter than subject: 69 - 383 Distance to subject end: 243 aas, not enough to search stop codon your sequence is shorter than subject: 70 - 354 Distance to subject end: 16 aas, not enough to search stop codon your sequence is shorter than subject: 70 - 124 Selected protein is the only available option,	2	8	217	44	107	sp=Uncharacterized protein Uncinula necator (Grape powdery mildew)	-	-	-	-	-	-	-	-	-
Pxanthii_hau_9168	808	B8MCQ0	tr_fungi	Internal Sure	2e-76	45.96	366	270	Distance to subject end: 8 aas, not enough to search stop codon your sequence is shorter than subject: 270 - 366 Selected protein is the only available option,	1	4	813	77	358	sp=Uncharacterized protein Talaromyces stipitatus (strain ATCC 10500 / CBS 375.48 / QM 6759 / NRRL 1006) (Penicillium stipitatum)	-	-	-	-	-	-	-	-	-
Pxanthii_hau_9170	274	A0A1C1CMR6	sp_fungi	N_terminal Sure	9e-14	45.78	286	78	Unexpected stop codon in the beginning of your sequence, Unexpected STOP codon at 3' end. Distance to subject end: 30 aas, your sequence is shorter than subject: 43 - 434 Distance to subject end: 750 aas, not enough to search stop codon your sequence is shorter than subject: 24 - 780 Distance to subject end: 56 aas, not enough to search stop codon your sequence is shorter than subject: 69 - 319 D…	2	2	279	107	258	sp=Uncharacterized protein Cladophialophora carrionii.	-	-	-	IPR002110;IPR020683	Ankyrin_rpt;Ankyrin_rpt-contain_dom	-	PF12796	F	-
Pxanthii_hau_9175	264	A0A0B1NW45	tr_fungi	N_terminal Sure	4e-11	57.45	99	54	Overlapping hits, possible frame ERROR between 250 and 2, Distance to subject end: 23 aas, not enough to search stop codon your sequence is shorter than subject: 92 - 286 Distance to subject end: 105 aas, not enough to search stop codon your sequence is shorter than subject: 91 - 223 Distance to subject end: 303 aas, not enough to search stop codon your sequence is shorter than subject: 70 - 485 …	3	105	266	7	53	sp=Uncharacterized protein Uncinula necator (Grape powdery mildew)	-	-	-	-	-	-	-	-	-
Pxanthii_hau_9198	536	A0A0C3HRR7	tr_fungi	Complete Putative	3e-05	51.16	64	63	Distance to subject end: 11 aas, not enough to search stop codon your sequence is shorter than subject: 70 - 671 Unexpected STOP codon at 3' end. Distance to subject end: 370 aas, your sequence is shorter than subject: 37 - 1275 Unexpected STOP codon at 3' end. your sequence is shorter than subject: 45 - 489 Unexpected STOP codon at 3' end. your sequence is shorter than subject: 45 - 382 Unexpect…	1	1	189	2	44	sp=Uncharacterized protein Oidiodendron maius Zn.	GO:0016021	C:integral component of membrane	-	-	-	-	-	-	-
Pxanthii_hau_9204	222	A0A0W0G0B4	tr_fungi	Internal Sure	9e-05	50	137	74	Distance to subject end: 14 aas, not enough to search stop codon your sequence is shorter than subject: 74 - 137 Selected protein is the only available option,	2	2	223	50	85	sp=Uncharacterized protein Moniliophthora roreri.	GO:0003676;GO:0015074	F:nucleic acid binding;P:DNA integration	-	IPR001584;IPR012337	Integrase_cat-core;RNaseH-like_dom	-	-	-	-
Pxanthii_hau_9214	327	K9GY07	tr_fungi	C_terminal Putative	0.0002	52.38	153	48	Unexpected STOP codon at 3' end. Distance to subject end: 307 aas, your sequence is shorter than subject: 44 - 774 Unexpected STOP codon at 3' end. Distance to subject end: 257 aas, your sequence is shorter than subject: 44 - 755 Distance to subject end: 418 aas, not enough to search stop codon your sequence is shorter than subject: 70 - 1967 Unexpected STOP codon at 3' end. your sequence is shor…	1	16	159	113	153	sp=Uncharacterized protein Penicillium digitatum (strain PHI26 / CECT 20796) (Green mold)	-	-	-	-	-	-	-	-	-
Pxanthii_hau_9237	477	A0A0B1P7J3	tr_fungi	Internal Sure	7e-68	79.37	315	149	Distance to subject end: 623 aas, not enough to search stop codon your sequence is shorter than subject: 70 - 715 Distance to subject end: 342 aas, not enough to search stop codon your sequence is shorter than subject: 70 - 1519 Distance to subject end: 193 aas, not enough to search stop codon your sequence is shorter than subject: 52 - 245 Distance to subject end: 346 aas, not enough to search s…	3	3	450	86	279	sp=Uncharacterized protein Uncinula necator (Grape powdery mildew)	-	-	-	IPR000477	RT_dom	-	PF00078	F	-
Pxanthii_hau_9244	212	O14182	sp_fungi	Internal Sure	0	55.07	0	71	Distance to subject end: 288 aas, not enough to search stop codon your sequence is shorter than subject: 70 - 505 Distance to subject end: 415 aas, not enough to search stop codon your sequence is shorter than subject: 89 - 1576 Distance to subject end: 575 aas, not enough to search stop codon your sequence is shorter than subject: 70 - 962 Distance to subject end: 148 aas, not enough to search s…	2	5	217	49	116	sp=Probable 37S ribosomal protein S12, mitochondrial Schizosaccharomyces pombe (strain 972 / ATCC 24843) (Fission yeast)	GO:0005761;GO:0005763;GO:0005739;GO:0003735;GO:0032543;GO:0006412	C:mitochondrial ribosome;C:mitochondrial small ribosomal subunit;C:mitochondrion;F:structural constituent of ribosome;P:mitochondrial translation;P:translation	spo:SPAC4F8.06	IPR012340;IPR006032;IPR005679	NA-bd_OB-fold;Ribosomal_S12/S23;Ribosomal_S12_bac	-	PF00164	F	-
Pxanthii_hau_9247	246	A0A0F8UPA8	tr_fungi	N_terminal Putative	0.004	48.57	49	37	Distance to subject end: 1032 aas, not enough to search stop codon your sequence is shorter than subject: 70 - 1444 Distance to subject end: 48 aas, not enough to search stop codon your sequence is shorter than subject: 71 - 169 Unexpected STOP codon in 5 prime region, Distance to subject end: 2 aas, not enough to search stop codon Selected protein is the only available option,	1	136	246	12	46	sp=Uncharacterized protein Aspergillus ochraceoroseus.	-	-	-	-	-	-	-	-	-
Pxanthii_hau_9249	210	A0A0A2V4Q8	tr_fungi	C_terminal Sure	5e-18	59.65	90	58	your sequence is shorter than subject: 58 - 90 Selected protein is the only available option,	2	2	175	34	90	sp=Uncharacterized protein Beauveria bassiana D1-5.	-	-	-	IPR007454;IPR027471	UPF0250;YbeD-like	-	PF04359	F	-
Pxanthii_hau_9260	263	P87191	sp_fungi	N_terminal Putative	0.22	52.38	123	67	Unexpected STOP codon at 3' end. Distance to subject end: 187 aas, your sequence is shorter than subject: 8 - 507 Distance to subject end: 417 aas, not enough to search stop codon your sequence is shorter than subject: 70 - 642 Distance to subject end: 342 aas, not enough to search stop codon your sequence is shorter than subject: 70 - 637 Distance to subject end: 551 aas, not enough to search st…	1	64	264	7	27	sp=Putative uncharacterized protein YER119C-A Saccharomyces cerevisiae (strain ATCC 204508 / S288c) (Baker's yeast)	-	-	-	-	-	-	-	-	-
Pxanthii_hau_9267	228	A0A0B1P1I4	tr_fungi	N_terminal Putative	7e-23	77.78	110	76	Distance to subject end: 30 aas, not enough to search stop codon your sequence is shorter than subject: 87 - 1647 W2: There is no M at the beginning, Distance to subject end: 20 aas, not enough to search stop codon your sequence is shorter than subject: 76 - 110 Selected protein is the only available option,	2	2	229	15	68	sp=Putative eka-like protein Uncinula necator (Grape powdery mildew)	-	-	-	-	-	-	-	-	-
Pxanthii_hau_9288	211	A0A197JAI4	tr_fungi	N_terminal Sure	5e-08	72.22	87	37	Distance to subject end: 542 aas, not enough to search stop codon your sequence is shorter than subject: 70 - 2103 Distance to subject end: 937 aas, not enough to search stop codon your sequence is shorter than subject: 70 - 1841 Distance to subject end: 184 aas, not enough to search stop codon your sequence is shorter than subject: 70 - 452 Unexpected stop codon in the beginning of your sequence…	1	103	213	1	36	sp=50S ribosomal protein L27 Mortierella elongata AG-77.	GO:0005840;GO:0003735;GO:0006412	C:ribosome;F:structural constituent of ribosome;P:translation	-	IPR001684;IPR018261	Ribosomal_L27;Ribosomal_L27_CS	-	PF01016	F	-
Pxanthii_hau_9314	211	A0A137Q164	tr_fungi	Internal Sure	1e-14	50	123	70	Selected protein is the only available option, Distance to subject end: 139 aas, not enough to search stop codon your sequence is shorter than subject: 70 - 600 Distance to subject end: 139 aas, not enough to search stop codon your sequence is shorter than subject: 70 - 600 Distance to subject end: 139 aas, not enough to search stop codon your sequence is shorter than subject: 70 - 600 Distance t…	3	6	215	39	103	sp=S-adenosylmethionine synthase Leucoagaricus sp. SymC.cos.	GO:0005524;GO:0004478;GO:0006556	F:ATP binding;F:methionine adenosyltransferase activity;P:S-adenosylmethionine biosynthetic process	-	IPR022630;IPR002133;IPR022636	S-AdoMet_synt_C;S-AdoMet_synthetase;S-AdoMet_synthetase_sfam	-	PF02773	F	-
Pxanthii_hau_9329	251	A0A0B1NW38	tr_fungi	N_terminal Putative	0.0002	46.55	212	57	Unexpected STOP codon in 5 prime region, Distance to subject end: 127 aas, not enough to search stop codon your sequence is shorter than subject: 57 - 212 Selected protein is the only available option,	2	83	253	28	85	sp=Uncharacterized protein Uncinula necator (Grape powdery mildew)	-	-	-	-	-	-	-	-	-
Pxanthii_hau_9348	269	A0A0B1P9F9	tr_fungi	Internal Sure	6e-09	60.98	160	90	Overlapping hits, possible frame ERROR between 91 and 82, Unexpected stop codon in the beginning of your sequence, Unexpected STOP codon at 3' end. Distance to subject end: 348 aas, your sequence is shorter than subject: 52 - 1771 Overlapping hits, possible frame ERROR between 91 and 82, Unexpected stop codon in the beginning of your sequence, Unexpected STOP codon at 3' end. Distance to subject …	1	142	411	70	110	sp=Uncharacterized protein Uncinula necator (Grape powdery mildew)	-	-	-	-	-	-	-	-	-
Pxanthii_hau_9357	564	A0A0B1NZ61	tr_fungi	N_terminal Sure	3e-56	52.51	197	176	Distance to subject end: 11 aas, not enough to search stop codon Selected protein is the only available option,	1	37	564	1	179	sp=Uncharacterized protein Uncinula necator (Grape powdery mildew)	GO:0005634	C:nucleus	-	IPR000953;IPR023780;IPR016197	Chromo/shadow_dom;Chromo_domain;Chromodomain-like	-	PF00385	F	-
Pxanthii_hau_9367	212	A0A0B1P0R7	tr_fungi	N_terminal Putative	0.067	45.45	190	71	Distance to subject end: 54 aas, not enough to search stop codon your sequence is shorter than subject: 70 - 532 Distance to subject end: 536 aas, not enough to search stop codon your sequence is shorter than subject: 62 - 614 Distance to subject end: 536 aas, not enough to search stop codon your sequence is shorter than subject: 62 - 614 Distance to subject end: 536 aas, not enough to search sto…	1	1	213	2	34	sp=Uncharacterized protein Uncinula necator (Grape powdery mildew)	-	-	-	-	-	-	-	-	-
Pxanthii_hau_9371	212	Q6FKJ9	sp_fungi	Internal Sure	0.78	47.37	154	71	Unexpected stop codon in the beginning of your sequence, your sequence is shorter than subject: 18 - 366 Distance to subject end: 182 aas, not enough to search stop codon your sequence is shorter than subject: 70 - 451 Unexpected STOP codon in 5 prime region, Distance to subject end: 114 aas, not enough to search stop codon your sequence is shorter than subject: 37 - 183 Unexpected STOP codon in …	1	70	282	123	141	sp=Cap-associated protein CAF20 Candida glabrata (strain ATCC 2001 / CBS 138 / JCM 3761 / NBRC 0622 / NRRL Y-65) (Yeast) (Torulopsis glabrata)	GO:0005737;GO:0005845;GO:0003743;GO:0045182;GO:0017148;GO:0010606	C:cytoplasm;C:mRNA cap binding complex;F:translation initiation factor activity;F:translation regulator activity;P:negative regulation of translation;P:positive regulation of cytoplasmic mRNA processing body assembly	cgr:CAGL0L10978g	IPR031456	Caf20	-	PF17052	F	-
Pxanthii_hau_9392	277	A0A0B1PFI2	tr_fungi	Complete Putative	6e-06	45.45	87	84	Distance to subject end: 648 aas, not enough to search stop codon your sequence is shorter than subject: 74 - 1854 Distance to subject end: 574 aas, not enough to search stop codon your sequence is shorter than subject: 74 - 1780 Distance to subject end: 648 aas, not enough to search stop codon your sequence is shorter than subject: 74 - 1817 Distance to subject end: 648 aas, not enough to search…	3	3	254	7	67	sp=Uncharacterized protein Uncinula necator (Grape powdery mildew)	-	-	-	-	-	-	-	-	-
Pxanthii_hau_9426	213	A0A0L6WK95	tr_fungi	Internal Sure	1e-07	46.48	235	68	Distance to subject end: 51 aas, not enough to search stop codon your sequence is shorter than subject: 71 - 619 W2: There is no M at the beginning, Distance to subject end: 256 aas, not enough to search stop codon your sequence is shorter than subject: 71 - 299 Unexpected STOP codon at 3' end. Distance to subject end: 49 aas, your sequence is shorter than subject: 68 - 235 Selected protein is th…	3	6	209	113	182	sp=Copia protein Termitomyces sp. J132.	-	-	-	-	-	-	-	-	-
Pxanthii_hau_9444	223	P42115	sp_fungi	N_terminal Sure	1e-08	95	127	43	No stop codon before M and M found is too far from subject M, Distance to subject end: 626 aas, not enough to search stop codon your sequence is shorter than subject: 70 - 654 Distance to subject end: 49 aas, not enough to search stop codon your sequence is shorter than subject: 71 - 564 Unexpected stop codon in the beginning of your sequence, Unexpected STOP codon at 3' end. Distance to subject …	2	95	223	24	43	sp=Thioredoxin Neurospora crassa (strain ATCC 24698 / 74-OR23-1A / CBS 708.71 / DSM 1257 / FGSC 987)	GO:0005739;GO:0016671;GO:0015035;GO:0045454;GO:0034599;GO:0006662;GO:0055114;GO:0006457;GO:0000103	C:mitochondrion;F:oxidoreductase activity, acting on a sulfur group of donors, disulfide as acceptor;F:protein disulfide oxidoreductase activity;P:cell redox homeostasis;P:cellular response to oxidative stress;P:glycerol ether metabolic process;P:oxidation-reduction process;P:protein folding;P:sulfate assimilation	ncr:NCU05731	IPR005746;IPR012336;IPR017937;IPR013766	Thioredoxin;Thioredoxin-like_fold;Thioredoxin_CS;Thioredoxin_domain	-	PF00085	F	-
Pxanthii_hau_9449	223	A0A0B1PC72	tr_fungi	Internal Sure	2e-17	50	151	75	Distance to subject end: 382 aas, not enough to search stop codon your sequence is shorter than subject: 71 - 1137 Distance to subject end: 31 aas, not enough to search stop codon your sequence is shorter than subject: 75 - 151 Selected protein is the only available option,	1	1	225	47	120	sp=Uncharacterized protein Uncinula necator (Grape powdery mildew)	GO:0003676;GO:0004523	F:nucleic acid binding;F:RNA-DNA hybrid ribonuclease activity	-	IPR012337;IPR002156	RNaseH-like_dom;RNaseH_domain	-	-	-	-
Pxanthii_hau_9485	214	A0A094CD04	tr_fungi	N_terminal Putative	2e-26	73.02	138	71	Selected protein is the only available option, Distance to subject end: 332 aas, not enough to search stop codon your sequence is shorter than subject: 71 - 1706 Distance to subject end: 340 aas, not enough to search stop codon your sequence is shorter than subject: 71 - 1232 Distance to subject end: 332 aas, not enough to search stop codon your sequence is shorter than subject: 71 - 1161 Distanc…	2	2	214	2	64	sp=Uncharacterized protein Pseudogymnoascus sp. VKM F-3775.	-	-	-	IPR027417	P-loop_NTPase	-	-	-	-
Pxanthii_hau_9498	279	A0A177EP57	tr_fungi	Internal Sure	7e-44	77.17	139	93	your sequence is shorter than subject: 66 - 625 Distance to subject end: 19 aas, not enough to search stop codon your sequence is shorter than subject: 93 - 139 Selected protein is the only available option,	2	2	280	28	119	sp=Uncharacterized protein Fonsecaea monophora.	-	-	-	-	-	-	-	-	-
Pxanthii_hau_9514	215	Q5APC0	sp_fungi	Internal Sure	0.71	51.85	173	72	Distance to subject end: 367 aas, not enough to search stop codon your sequence is shorter than subject: 71 - 1123 Distance to subject end: 309 aas, not enough to search stop codon your sequence is shorter than subject: 71 - 860 Unexpected stop codon in the beginning of your sequence, Unexpected STOP codon at 3' end. Distance to subject end: 181 aas, your sequence is shorter than subject: 34 - 77…	1	139	354	140	166	sp=Golgi apparatus membrane protein TVP18 Candida albicans (strain SC5314 / ATCC MYA-2876) (Yeast)	GO:0000139;GO:0016021	C:Golgi membrane;C:integral component of membrane	cal:CaO19.12308;cal:CaO19.4845	IPR019365	TVP18/Ca-channel_flower	-	PF10233	F	-
Pxanthii_hau_9530	338	N1J8Z5	tr_fungi	C_terminal Putative	5e-44	74.16	137	93	Unexpected STOP codon at 3' end. Distance to subject end: 62 aas, your sequence is shorter than subject: 66 - 733 Distance to subject end: 20 aas, not enough to search stop codon your sequence is shorter than subject: 71 - 571 Distance to subject end: 15 aas, not enough to search stop codon your sequence is shorter than subject: 71 - 551 Distance to subject end: 554 aas, not enough to search stop…	2	11	289	49	137	sp=Uncharacterized protein Blumeria graminis f. sp. hordei (strain DH14) (Barley powdery mildew) (Oidium monilioides f. sp. hordei)	-	-	-	-	-	-	-	-	-
Pxanthii_hau_9547	281	A0A0D0D3V1	tr_fungi	Internal Sure	0.36	45.16	223	76	Distance to subject end: 260 aas, not enough to search stop codon your sequence is shorter than subject: 71 - 388 Unexpected stop codon in the beginning of your sequence, Unexpected STOP codon at 3' end. your sequence is shorter than subject: 36 - 352 Unexpected stop codon in the beginning of your sequence, Unexpected STOP codon at 3' end. Distance to subject end: 80 aas, your sequence is shorter…	3	102	329	84	114	sp=Unplaced genomic scaffold scaffold_3861, whole genome shotgun sequence Paxillus rubicundulus Ve08.2h10.	-	-	-	-	-	-	-	-	-
Pxanthii_hau_9550	448	P25600	sp_fungi	N_terminal Putative	0.0001	46.67	308	110	Distance to subject end: 130 aas, not enough to search stop codon your sequence is shorter than subject: 72 - 1014 Distance to subject end: 3 aas, not enough to search stop codon your sequence is shorter than subject: 72 - 327 Unexpected stop codon in the beginning of your sequence, Unexpected STOP codon at 3' end. Distance to subject end: 789 aas, your sequence is shorter than subject: 17 - 910 …	2	65	394	2	46	sp=Putative transposon Ty5-1 protein YCL074W Saccharomyces cerevisiae (strain ATCC 204508 / S288c) (Baker's yeast)	GO:0000943;GO:0003887;GO:0008233;GO:0004540;GO:0003723;GO:0003964;GO:0032197	C:retrotransposon nucleocapsid;F:DNA-directed DNA polymerase activity;F:peptidase activity;F:ribonuclease activity;F:RNA binding;F:RNA-directed DNA polymerase activity;P:transposition, RNA-mediated	-	IPR013103	RVT_2	-	PF07727	F	-
Pxanthii_hau_9569	215	Q10235	sp_fungi	Internal Sure	2e-07	45.24	234	71	Unexpected STOP codon at 3' end. Distance to subject end: 259 aas, your sequence is shorter than subject: 54 - 624 Possible protein fusion, your sequence is shorter than subject: 71 - 234 Selected protein is the only available option,	3	3	215	183	223	sp=Cell polarity protein alp11 Schizosaccharomyces pombe (strain 972 / ATCC 24843) (Fission yeast)	GO:0005737;GO:0005829;GO:0005874;GO:0005634;GO:0031122;GO:0000226;GO:0007021	C:cytoplasm;C:cytosol;C:microtubule;C:nucleus;P:cytoplasmic microtubule organization;P:microtubule cytoskeleton organization;P:tubulin complex assembly	spo:SPAC13D6.05	IPR000938;IPR029071;IPR000626	CAP-Gly_domain;Ubiquitin-rel_dom;Ubiquitin_dom	-	PF01302;PF14560	F;F	-
Pxanthii_hau_9591	228	A0A0F7RYL4	tr_fungi	N_terminal Sure	0.72	54.17	50	70	Distance to subject end: 712 aas, not enough to search stop codon your sequence is shorter than subject: 72 - 1040 Distance to subject end: 692 aas, not enough to search stop codon your sequence is shorter than subject: 72 - 1036 Possible protein fusion, Selected protein is the only available option,	1	19	228	2	25	sp=Uncharacterized protein Sporisorium scitamineum.	-	-	-	-	-	-	-	-	-
Pxanthii_hau_9592	228	Q37399	sp_fungi	Internal Sure	8e-13	54.05	114	76	Unexpected STOP codon at 3' end. Distance to subject end: 271 aas, your sequence is shorter than subject: 71 - 482 Distance to subject end: 262 aas, not enough to search stop codon your sequence is shorter than subject: 71 - 349 Distance to subject end: 262 aas, not enough to search stop codon your sequence is shorter than subject: 71 - 349 Distance to subject end: 100 aas, not enough to search s…	3	3	230	38	111	sp=NADH-ubiquinone oxidoreductase chain 3 Allomyces macrogynus. Mitochondrion	GO:0016021;GO:0031966;GO:0070469;GO:0008137	C:integral component of membrane;C:mitochondrial membrane;C:respiratory chain;F:NADH dehydrogenase (ubiquinone) activity	-	IPR000440	NADH_UbQ/plastoQ_OxRdtase_su3	EC:1.6.5.3	PF00507	F	-
Pxanthii_hau_9613	216	P07817	sp_fungi	Internal Sure	0.66	48.28	277	72	Distance to subject end: 1591 aas, not enough to search stop codon your sequence is shorter than subject: 72 - 2599 Distance to subject end: 76 aas, not enough to search stop codon your sequence is shorter than subject: 72 - 416 Distance to subject end: 8 aas, not enough to search stop codon your sequence is shorter than subject: 72 - 277 Selected protein is hit number 1 in blast result,	2	53	268	215	243	sp=Orotidine 5'-phosphate decarboxylase Aspergillus niger.	GO:0004590;GO:0006207;GO:0044205	F:orotidine-5'-phosphate decarboxylase activity;P:'de novo' pyrimidine nucleobase biosynthetic process;P:'de novo' UMP biosynthetic process	-	IPR013785;IPR014732;IPR018089;IPR001754;IPR011060	Aldolase_TIM;OMPdecase;OMPdecase_AS;OMPdeCOase_dom;RibuloseP-bd_barrel	EC:4.1.1.23	PF00215	F	UPA00070
Pxanthii_hau_9641	217	A0A0B1P1P8	tr_fungi	Internal Sure	1e-13	46.38	221	72	your sequence is shorter than subject: 58 - 260 Distance to subject end: 438 aas, not enough to search stop codon your sequence is shorter than subject: 82 - 778 Distance to subject end: 438 aas, not enough to search stop codon your sequence is shorter than subject: 82 - 775 Distance to subject end: 438 aas, not enough to search stop codon your sequence is shorter than subject: 82 - 775 Distance …	2	5	220	124	192	sp=Uncharacterized protein Uncinula necator (Grape powdery mildew)	-	-	-	-	-	-	-	-	-
Pxanthii_hau_9668	227	A0A0B1P484	tr_fungi	Internal Sure	2e-41	93.33	304	76	Distance to subject end: 192 aas, not enough to search stop codon your sequence is shorter than subject: 76 - 304 Selected protein is the only available option,	2	2	229	38	112	sp=Uncharacterized protein Uncinula necator (Grape powdery mildew)	-	-	-	IPR000477	RT_dom	-	PF00078	F	-
Pxanthii_hau_9725	218	N1JDG0	tr_fungi	Internal Sure	2e-15	54.17	263	73	Distance to subject end: 59 aas, not enough to search stop codon your sequence is shorter than subject: 73 - 756 Unexpected stop codon in the beginning of your sequence, Unexpected STOP codon at 3' end. Distance to subject end: 0 aas, your sequence is shorter than subject: 49 - 274 Distance to subject end: 161 aas, not enough to search stop codon your sequence is shorter than subject: 73 - 263 Se…	2	2	220	30	101	sp=Killer toxin sensitivity protein Blumeria graminis f. sp. hordei (strain DH14) (Barley powdery mildew) (Oidium monilioides f. sp. hordei)	GO:0005829;GO:0033588;GO:0016021;GO:0005634;GO:0006400	C:cytosol;C:Elongator holoenzyme complex;C:integral component of membrane;C:nucleus;P:tRNA modification	-	IPR019519	Elp5	-	PF10483	F	-
Pxanthii_hau_9728	323	A0A0C3NJR7	tr_fungi	Internal Sure	0.15	53.85	347	108	Distance to subject end: 51 aas, not enough to search stop codon your sequence is shorter than subject: 108 - 347 Selected protein is the only available option,	1	244	567	272	295	sp=Uncharacterized protein Pisolithus tinctorius Marx 270.	-	-	-	-	-	-	-	-	-
Pxanthii_hau_9735	218	A0A0M8PC62	tr_fungi	Internal Sure	5e-10	52.73	188	57	Unexpected STOP codon at 3' end. Distance to subject end: 93 aas, your sequence is shorter than subject: 57 - 188 Selected protein is the only available option,	1	1	171	22	75	sp=Uncharacterized protein Penicillium nordicum.	-	-	-	IPR000953;IPR023780;IPR016197	Chromo/shadow_dom;Chromo_domain;Chromodomain-like	-	PF00385	F	-
Pxanthii_hau_9747	599	A0A0B1P0B6	tr_fungi	C_terminal Putative	1e-18	47.01	407	140	Distance to subject end: 137 aas, not enough to search stop codon your sequence is shorter than subject: 72 - 360 Unexpected STOP codon at 3' end. your sequence is shorter than subject: 49 - 764 Distance to subject end: 112 aas, not enough to search stop codon your sequence is shorter than subject: 73 - 1210 Unexpected stop codon in the beginning of your sequence, Unexpected STOP codon at 3' end.…	3	33	452	227	360	sp=Uncharacterized protein Uncinula necator (Grape powdery mildew)	GO:0003676;GO:0008270	F:nucleic acid binding;F:zinc ion binding	-	IPR001878	Znf_CCHC	-	-	-	-
Pxanthii_hau_9756	229	P36526	sp_fungi	Internal Sure	1e-10	56.52	146	76	Distance to subject end: 407 aas, not enough to search stop codon your sequence is shorter than subject: 72 - 514 Unexpected STOP codon at 3' end. Distance to subject end: 162 aas, your sequence is shorter than subject: 61 - 435 Distance to subject end: 82 aas, not enough to search stop codon your sequence is shorter than subject: 72 - 456 Distance to subject end: 409 aas, not enough to search st…	2	89	316	46	90	sp=54S ribosomal protein L27, mitochondrial Saccharomyces cerevisiae (strain ATCC 204508 / S288c) (Baker's yeast)	GO:0005762;GO:0003735;GO:0032543;GO:0006412	C:mitochondrial large ribosomal subunit;F:structural constituent of ribosome;P:mitochondrial translation;P:translation	sce:YBR282W	IPR019189	Ribosomal_L27/L41_mit	-	PF09809	F	-
Pxanthii_hau_9757	274	A0A0V1PPS8	tr_fungi	C_terminal Sure	2e-19	67.69	120	81	Distance to subject end: 66 aas, not enough to search stop codon your sequence is shorter than subject: 73 - 540 W1: There is no M at the beginning, possible sequencing error, Distance to subject end: 38 aas, not enough to search stop codon your sequence is shorter than subject: 66 - 103 W1: There is no M at the beginning, possible sequencing error, Distance to subject end: 38 aas, not enough to …	1	64	306	56	120	sp=Uncharacterized protein Debaryomyces fabryi.	-	-	-	-	-	-	-	-	-
Pxanthii_hau_9763	412	A0A0B1P4B1	tr_fungi	N_terminal Putative	6e-14	48	219	137	Unexpected STOP codon in 5 prime region, Distance to subject end: 694 aas, not enough to search stop codon your sequence is shorter than subject: 68 - 778 W2: There is no M at the beginning, Distance to subject end: 76 aas, not enough to search stop codon your sequence is shorter than subject: 137 - 219 Selected protein is the only available option,	3	3	413	12	86	sp=Uncharacterized protein Uncinula necator (Grape powdery mildew)	-	-	-	-	-	-	-	-	-
Pxanthii_hau_9768	222	A0A061HNJ8	tr_fungi	C_terminal Sure	8e-08	50	114	66	Distance to subject end: 645 aas, not enough to search stop codon your sequence is shorter than subject: 76 - 1224 your sequence is shorter than subject: 66 - 114 Selected protein is the only available option,	1	10	207	56	114	sp=Uncharacterized protein Blumeria graminis f. sp. tritici 96224.	-	-	-	-	-	-	-	-	-
Pxanthii_hau_9774	219	A0A061HCC8	tr_fungi	N_terminal Putative	9e-25	69.74	211	73	Selected protein is the only available option, W2: There is no M at the beginning, Distance to subject end: 124 aas, not enough to search stop codon your sequence is shorter than subject: 73 - 211 Selected protein is the only available option,	1	1	219	11	86	sp=Kinase Blumeria graminis f. sp. tritici 96224.	GO:0005524;GO:0016301	F:ATP binding;F:kinase activity	-	IPR027417;IPR006083	P-loop_NTPase;PRK/URK	-	PF00485	F	-
Pxanthii_hau_9780	256	A0A0B1P9Q4	tr_fungi	Internal Sure	4e-27	61.9	282	85	Distance to subject end: 347 aas, not enough to search stop codon your sequence is shorter than subject: 87 - 508 Distance to subject end: 49 aas, not enough to search stop codon your sequence is shorter than subject: 85 - 282 Selected protein is the only available option,	3	3	257	149	232	sp=Uncharacterized protein Uncinula necator (Grape powdery mildew)	-	-	-	-	-	-	-	-	-
Pxanthii_hau_9793	315	H5WH72	tr_fungi	N_terminal Putative	0.0007	53.7	77	60	Unexpected STOP codon in 5 prime region, Distance to subject end: 5 aas, not enough to search stop codon Selected protein is the only available option,	1	136	315	8	61	sp=Putative uncharacterized protein Exophiala dermatitidis (strain ATCC 34100 / CBS 525.76 / NIH/UT8656) (Black yeast) (Wangiella dermatitidis) Mitochondrion {ECO:0000313|EMBL:EHY51766.1}	GO:0005739	C:mitochondrion	-	-	-	-	-	-	-
Pxanthii_hau_9810	220	A0A0B1P1P8	tr_fungi	Internal Sure	8e-17	52.17	221	74	Selected protein is the only available option, Distance to subject end: 647 aas, not enough to search stop codon your sequence is shorter than subject: 99 - 1371 Distance to subject end: 204 aas, not enough to search stop codon your sequence is shorter than subject: 185 - 1224 Distance to subject end: 13 aas, not enough to search stop codon your sequence is shorter than subject: 73 - 370 Distance…	1	7	228	124	192	sp=Uncharacterized protein Uncinula necator (Grape powdery mildew)	-	-	-	-	-	-	-	-	-
Pxanthii_hau_9847	220	A0A0B1PBC6	tr_fungi	Internal Sure	3e-05	51.28	132	74	Distance to subject end: 279 aas, not enough to search stop codon your sequence is shorter than subject: 66 - 326 Unexpected STOP codon at 3' end. your sequence is shorter than subject: 25 - 327 Distance to subject end: 431 aas, not enough to search stop codon your sequence is shorter than subject: 73 - 567 Distance to subject end: 154 aas, not enough to search stop codon your sequence is shorter…	1	4	225	94	132	sp=Uncharacterized protein Uncinula necator (Grape powdery mildew)	-	-	-	-	-	-	-	-	-
Pxanthii_hau_9851	221	Q10163	sp_fungi	Internal Sure	9e-14	45.71	147	73	Unexpected stop codon in the beginning of your sequence, Unexpected STOP codon at 3' end. Distance to subject end: 212 aas, your sequence is shorter than subject: 7 - 915 Unexpected stop codon in the beginning of your sequence, Unexpected STOP codon at 3' end. Distance to subject end: 212 aas, your sequence is shorter than subject: 7 - 915 Distance to subject end: 156 aas, not enough to search st…	3	3	221	34	91	sp=Small nuclear ribonucleoprotein-associated protein B Schizosaccharomyces pombe (strain 972 / ATCC 24843) (Fission yeast)	GO:0071013;GO:0005737;GO:0005829;GO:0005634;GO:0005681;GO:0005685;GO:0005686;GO:0071004;GO:0005687;GO:0046540;GO:0005682;GO:0003723;GO:0045292;GO:0000398	C:catalytic step 2 spliceosome;C:cytoplasm;C:cytosol;C:nucleus;C:spliceosomal complex;C:U1 snRNP;C:U2 snRNP;C:U2-type prespliceosome;C:U4 snRNP;C:U4/U6 x U5 tri-snRNP complex;C:U5 snRNP;F:RNA binding;P:mRNA cis splicing, via spliceosome;P:mRNA splicing, via spliceosome	spo:SPAC26A3.08	IPR010920;IPR001163	LSM_dom;LSM_dom_euk/arc	-	PF01423	F	-
Pxanthii_hau_9881	221	O43105	sp_fungi	Internal Sure	0.8	47.62	202	74	Distance to subject end: 97 aas, not enough to search stop codon your sequence is shorter than subject: 91 - 4076 Unexpected STOP codon at 3' end. Distance to subject end: 372 aas, your sequence is shorter than subject: 57 - 496 Unexpected STOP codon at 3' end. Distance to subject end: 188 aas, your sequence is shorter than subject: 43 - 584 Distance to subject end: 148 aas, not enough to search …	2	56	277	66	86	sp=40S ribosomal protein S7 Neurospora crassa (strain ATCC 24698 / 74-OR23-1A / CBS 708.71 / DSM 1257 / FGSC 987)	GO:0030686;GO:0022627;GO:0032040;GO:0003735;GO:0042274;GO:0006364;GO:0006412	C:90S preribosome;C:cytosolic small ribosomal subunit;C:small-subunit processome;F:structural constituent of ribosome;P:ribosomal small subunit biogenesis;P:rRNA processing;P:translation	ncr:NCU00258	IPR000554	Ribosomal_S7e	-	PF01251	F	-
Pxanthii_hau_9899	222	A0A0B1P6Y2	tr_fungi	Internal Sure	5e-18	56.52	228	74	Distance to subject end: 87 aas, not enough to search stop codon your sequence is shorter than subject: 74 - 228 Selected protein is the only available option,	3	15	236	73	141	sp=Uncharacterized protein Uncinula necator (Grape powdery mildew)	-	-	-	-	-	-	-	-	-
Pxanthii_hau_9901	229	P13228	sp_fungi	Internal Sure	0	57.89	0	66	Unexpected STOP codon at 3' end. Distance to subject end: 714 aas, your sequence is shorter than subject: 48 - 2230 Frameshift at 152 (ex), Unexpected STOP codon at 3' end. Distance to subject end: 211 aas, your sequence is shorter than subject: 66 - 708 Selected protein is hit number 1 in blast result,	1	2	199	423	497	sp=Tryptophan synthase Neurospora crassa (strain ATCC 24698 / 74-OR23-1A / CBS 708.71 / DSM 1257 / FGSC 987)	GO:0005737;GO:0030170;GO:0004834;GO:0008652;GO:0000162	C:cytoplasm;F:pyridoxal phosphate binding;F:tryptophan synthase activity;P:cellular amino acid biosynthetic process;P:tryptophan biosynthetic process	ncr:NCU08409	IPR013785;IPR011060;IPR006653;IPR006654;IPR023026;IPR018204;IPR002028;IPR001926	Aldolase_TIM;RibuloseP-bd_barrel;Trp_synth_b_CS;Trp_synth_beta;Trp_synth_beta/beta-like;Trp_synthase_alpha_AS;Trp_synthase_suA;TrpB-like_PLP-dep	EC:4.2.1.20	PF00291;PF00290	F;F	UPA00035
Pxanthii_hau_9903	1022	A0A0B1P174	tr_fungi	N_terminal Putative	0.0007	50	244	170	Distance to subject end: 211 aas, not enough to search stop codon your sequence is shorter than subject: 77 - 719 Distance to subject end: 218 aas, not enough to search stop codon your sequence is shorter than subject: 77 - 700 Distance to subject end: 218 aas, not enough to search stop codon your sequence is shorter than subject: 77 - 700 Distance to subject end: 218 aas, not enough to search st…	1	514	1023	199	244	sp=Uncharacterized protein Uncinula necator (Grape powdery mildew)	-	-	-	-	-	-	-	-	-
Pxanthii_hau_9932	400	Q9P6I7	sp_fungi	Internal Sure	0.55	60.87	367	133	Unexpected stop codon in the beginning of your sequence, Unexpected STOP codon at 3' end. Distance to subject end: 134 aas, your sequence is shorter than subject: 37 - 1803 Unexpected stop codon in the beginning of your sequence, Unexpected STOP codon at 3' end. Distance to subject end: 134 aas, your sequence is shorter than subject: 37 - 1802 Unexpected STOP codon at 3' end. Distance to subject …	2	32	430	150	172	sp=Adenine deaminase Schizosaccharomyces pombe (strain 972 / ATCC 24843) (Fission yeast)	GO:0005737;GO:0005829;GO:0005634;GO:0000034;GO:0008270;GO:0006146;GO:0043103;GO:0009117	C:cytoplasm;C:cytosol;C:nucleus;F:adenine deaminase activity;F:zinc ion binding;P:adenine catabolic process;P:hypoxanthine salvage;P:nucleotide metabolic process	spo:SPBC1198.02	IPR001365;IPR028892;IPR006330;IPR032466	A/AMP_deaminase_dom;ADE;Ado/ade_deaminase;Metal_Hydrolase	-	PF00962	F	-
Pxanthii_hau_9939	222	Q7RYI0	sp_fungi	N_terminal Sure	4e-07	63.27	93	49	your sequence is shorter than subject: 81 - 488 Distance to subject end: 44 aas, not enough to search stop codon your sequence is shorter than subject: 49 - 93 Selected protein is the only available option,	3	78	224	1	49	sp=MICOS complex subunit mic10 Neurospora crassa (strain ATCC 24698 / 74-OR23-1A / CBS 708.71 / DSM 1257 / FGSC 987)	GO:0016021;GO:0005743;GO:0005739	C:integral component of membrane;C:mitochondrial inner membrane;C:mitochondrion	ncr:NCU06495	IPR007512	DUF543	-	PF04418	F	-
Pxanthii_hau_9943	295	A0A0B1P6M8	tr_fungi	C_terminal Sure	1e-47	74.49	254	85	Distance to subject end: 1066 aas, not enough to search stop codon your sequence is shorter than subject: 74 - 1608 Distance to subject end: 1208 aas, not enough to search stop codon your sequence is shorter than subject: 74 - 1362 Distance to subject end: 1061 aas, not enough to search stop codon your sequence is shorter than subject: 74 - 1604 Distance to subject end: 1061 aas, not enough to se…	1	1	255	145	242	sp=Uncharacterized protein Uncinula necator (Grape powdery mildew)	-	-	-	-	-	-	-	-	-
Pxanthii_hau_9946	440	A0A0B1P2Y5	tr_fungi	Internal Sure	9e-62	65	312	146	your sequence is shorter than subject: 62 - 589 your sequence is shorter than subject: 62 - 572 your sequence is shorter than subject: 62 - 570 your sequence is shorter than subject: 62 - 587 your sequence is shorter than subject: 62 - 586 your sequence is shorter than subject: 62 - 574 Distance to subject end: 42 aas, not enough to search stop codon your sequence is shorter than subject: 146 - 3…	3	15	452	130	268	sp=Uncharacterized protein Uncinula necator (Grape powdery mildew)	-	-	-	-	-	-	-	-	-
Pxanthii_hau_9955	222	A8Q6C9	tr_fungi	Internal Sure	1e-21	56.76	247	74	Distance to subject end: 147 aas, not enough to search stop codon your sequence is shorter than subject: 74 - 247 Selected protein is the only available option,	1	1	222	27	100	sp=Uncharacterized protein Malassezia globosa (strain ATCC MYA-4612 / CBS 7966) (Dandruff-associated fungus)	GO:0016021	C:integral component of membrane	mgl:MGL_2925	IPR001199	Cyt_B5-like_heme/steroid-bd	-	PF00173	F	-
Pxanthii_hau_9963	223	A0A0C3GPJ8	tr_fungi	Internal Sure	2e-18	53.52	126	74	Selected protein is the only available option, Distance to subject end: 140 aas, not enough to search stop codon your sequence is shorter than subject: 74 - 387 your sequence is shorter than subject: 72 - 420 Distance to subject end: 33 aas, not enough to search stop codon your sequence is shorter than subject: 74 - 126 Selected protein is the only available option,	3	3	224	19	89	sp=Uncharacterized protein Oidiodendron maius Zn.	-	-	-	IPR005135	Endo/exonuclease/phosphatase	-	-	-	-
Pxanthii_hau_9966	223	A0A197JBU6	tr_fungi	C_terminal Putative	1e-15	72.92	223	58	Unexpected STOP codon at 3' end. your sequence is shorter than subject: 58 - 223 Selected protein is the only available option,	1	1	174	168	215	sp=Cell shape determining protein MreB/Mrl Mortierella elongata AG-77.	GO:0000902	P:cell morphogenesis	-	IPR004753	MreB	-	PF06723	F	-
Pxanthii_hau_9981	223	Q9P791	sp_fungi	Internal Sure	0.002	45.95	205	74	Distance to subject end: 240 aas, not enough to search stop codon your sequence is shorter than subject: 74 - 357 Unexpected STOP codon at 3' end. Distance to subject end: 322 aas, your sequence is shorter than subject: 26 - 412 Distance to subject end: 13 aas, not enough to search stop codon your sequence is shorter than subject: 74 - 462 Distance to subject end: 9 aas, not enough to search stop…	3	99	320	81	117	sp=Uncharacterized Nudix hydrolase P35G2.12 Schizosaccharomyces pombe (strain 972 / ATCC 24843) (Fission yeast)	GO:0005829;GO:0005634;GO:0047631	C:cytosol;C:nucleus;F:ADP-ribose diphosphatase activity	spo:SPBP35G2.12	IPR020084;IPR000086;IPR015797	NUDIX_hydrolase_CS;NUDIX_hydrolase_dom;NUDIX_hydrolase_dom-like	EC:3.6.-.-	PF00293	F	-
Pxanthii_hau_9982	223	A0A061HSB6	tr_fungi	Internal Sure	0.0003	61.33	278	74	Distance to subject end: 64 aas, not enough to search stop codon your sequence is shorter than subject: 75 - 381 Distance to subject end: 64 aas, not enough to search stop codon your sequence is shorter than subject: 75 - 339 Distance to subject end: 86 aas, not enough to search stop codon your sequence is shorter than subject: 75 - 410 Unexpected stop codon in the beginning of your sequence, Une…	2	2	223	167	239	sp=Uncharacterized protein Blumeria graminis f. sp. tritici 96224.	-	-	-	-	-	-	-	-	-
Pxanthii_hau_9990	521	A0A0B1P869	tr_fungi	N_terminal Putative	6e-51	67.26	136	102	Distance to subject end: 262 aas, not enough to search stop codon your sequence is shorter than subject: 74 - 394 Unexpected STOP codon in 5 prime region, Distance to subject end: 13 aas, not enough to search stop codon your sequence is shorter than subject: 102 - 136 Selected protein is the only available option,	2	218	523	10	122	sp=Uncharacterized protein Uncinula necator (Grape powdery mildew)	-	-	-	-	-	-	-	-	-
Pxanthii_hau_9991	223	N1JEQ5	tr_fungi	Internal Sure	0	54.17	0	75	Frameshift at 113 (ex), Distance to subject end: 188 aas, not enough to search stop codon your sequence is shorter than subject: 75 - 715 Selected protein is the only available option,	2	5	229	454	524	sp=TE1b-like protein Blumeria graminis f. sp. hordei (strain DH14) (Barley powdery mildew) (Oidium monilioides f. sp. hordei)	GO:0003676;GO:0004523	F:nucleic acid binding;F:RNA-DNA hybrid ribonuclease activity	-	IPR012337;IPR002156;IPR000477	RNaseH-like_dom;RNaseH_domain;RT_dom	-	PF00075;PF00078	F;F	-
Pxanthii_hau_9996	223	A0A0B1P8S5	tr_fungi	N_terminal Putative	6e-36	82.19	201	74	Distance to subject end: 589 aas, not enough to search stop codon your sequence is shorter than subject: 191 - 1629 Distance to subject end: 546 aas, not enough to search stop codon your sequence is shorter than subject: 191 - 1492 W2: There is no M at the beginning, Distance to subject end: 117 aas, not enough to search stop codon your sequence is shorter than subject: 74 - 201 Selected protein …	3	3	224	11	83	sp=Putative 1-acyl-sn-glycerol-3-phosphate acyltransferase Uncinula necator (Grape powdery mildew)	GO:0016746;GO:0008152	F:transferase activity, transferring acyl groups;P:metabolic process	-	IPR032098;IPR002123	Acyltransf_C;Plipid/glycerol_acylTrfase	-	PF16076;PF01553	F;F	-
Pxanthii_hau_9053_split_0	148	A6SFG0	sp_fungi	Internal Sure	0	68.18	0	50	Distance to subject end: 1203 aas, not enough to search stop codon your sequence is shorter than subject: 147 - 1571 Distance to subject end: 150 aas, not enough to search stop codon your sequence is shorter than subject: 69 - 386 Unexpected STOP codon at 3' end. Distance to subject end: 458 aas, your sequence is shorter than subject: 54 - 1149 Distance to subject end: 285 aas, not enough to sear…	1	13	162	549	592	sp=Clustered mitochondria protein homolog Botryotinia fuckeliana (strain B05.10) (Noble rot fungus) (Botrytis cinerea)	GO:0005737;GO:0048312	C:cytoplasm;P:intracellular distribution of mitochondria	bfu:BC1G_11770	IPR027523;IPR033646;IPR025697;IPR028275;IPR007967;IPR023231;IPR013026;IPR011990;IPR019734	CLU;CLU-central;CLU_dom;CLU_N;DUF727;GSKIP_dom;TPR-contain_dom;TPR-like_helical_dom;TPR_repeat	-	PF13236;PF15044;PF05303;PF12807;PF13374	F;F;F;F;F	-
Pxanthii_hau_10004	224	A0A0B1NZP1	tr_fungi	Internal Sure	4e-23	62.67	259	75	Distance to subject end: 50 aas, not enough to search stop codon your sequence is shorter than subject: 75 - 259 Selected protein is the only available option,	2	2	226	135	209	sp=Uncharacterized protein Uncinula necator (Grape powdery mildew)	-	-	-	IPR029178	Ecm11_C	-	PF15463	F	-
Pxanthii_hau_10006	225	A0A0B1P3S3	tr_fungi	N_terminal Putative	5e-08	85.19	259	75	Selected protein is the only available option, W2: There is no M at the beginning, Distance to subject end: 214 aas, not enough to search stop codon your sequence is shorter than subject: 75 - 259 Selected protein is the only available option,	3	3	227	16	42	sp=Putative casein kinase substrate phosphoprotein pp28 protein Uncinula necator (Grape powdery mildew)	GO:0016301	F:kinase activity	-	IPR019380	Casein_kinase_sb_PP28	-	PF10252	F	-
Pxanthii_hau_10028	224	Q9P7J2	sp_fungi	Internal Sure	0.48	47.06	203	75	Distance to subject end: 348 aas, not enough to search stop codon your sequence is shorter than subject: 75 - 762 Unexpected STOP codon at 3' end. Distance to subject end: 90 aas, your sequence is shorter than subject: 38 - 654 Distance to subject end: 378 aas, not enough to search stop codon your sequence is shorter than subject: 75 - 757 Possible protein fusion, your sequence is shorter than su…	1	37	261	166	199	sp=Xrcc4-like factor 1 Schizosaccharomyces pombe (strain 972 / ATCC 24843) (Fission yeast)	GO:0032807;GO:0070419;GO:0005634;GO:0003677;GO:0045027;GO:0006310;GO:0006302;GO:0097680;GO:0006303	C:DNA ligase IV complex;C:nonhomologous end joining complex;C:nucleus;F:DNA binding;F:DNA end binding;P:DNA recombination;P:double-strand break repair;P:double-strand break repair via classical nonhomologous end joining;P:double-strand break repair via nonhomologous end joining	spo:SPCC24B10.14c	IPR015381;IPR009089	XLF_fam;XRCC4_N	-	PF09302	F	-
Pxanthii_hau_10033	224	Q2GSG9	sp_fungi	Internal Sure	0.27	46.43	150	75	Distance to subject end: 28 aas, not enough to search stop codon your sequence is shorter than subject: 74 - 686 Distance to subject end: 10 aas, not enough to search stop codon your sequence is shorter than subject: 75 - 150 Selected protein is the only available option,	2	11	235	70	97	sp=Ubiquitin-like protein ATG12 Chaetomium globosum (strain ATCC 6205 / CBS 148.51 / DSM 1962 / NBRC 6347 / NRRL 1970) (Soil fungus)	GO:0034274;GO:0005829;GO:0005634;GO:0034045;GO:0019776;GO:0008047;GO:0031386;GO:0000045;GO:0006501;GO:0044805;GO:0000422;GO:0034727;GO:0015031	C:Atg12-Atg5-Atg16 complex;C:cytosol;C:nucleus;C:pre-autophagosomal structure membrane;F:Atg8 ligase activity;F:enzyme activator activity;F:protein tag;P:autophagosome assembly;P:C-terminal protein lipidation;P:late nucleophagy;P:mitophagy;P:piecemeal microautophagy of nucleus;P:protein transport	-	IPR007242;IPR029071	Atg12;Ubiquitin-rel_dom	-	PF04110	F	-
Pxanthii_hau_10044	224	N1J965	tr_fungi	Internal Sure	2e-07	55.22	237	74	Unexpected STOP codon in 5 prime region, Distance to subject end: 243 aas, not enough to search stop codon your sequence is shorter than subject: 72 - 330 Distance to subject end: 244 aas, not enough to search stop codon your sequence is shorter than subject: 74 - 1083 Distance to subject end: 289 aas, not enough to search stop codon your sequence is shorter than subject: 74 - 950 Distance to sub…	3	21	242	69	135	sp=EKA-like protein Blumeria graminis f. sp. hordei (strain DH14) (Barley powdery mildew) (Oidium monilioides f. sp. hordei)	-	-	-	-	-	-	-	-	-
Pxanthii_hau_10063	224	P53849	sp_fungi	Internal Sure	0.22	58.82	153	74	Unexpected STOP codon at 3' end. Distance to subject end: 17 aas, your sequence is shorter than subject: 43 - 767 Unexpected STOP codon at 3' end. your sequence is shorter than subject: 54 - 569 Unexpected stop codon in the beginning of your sequence, your sequence is shorter than subject: 78 - 2935 Unexpected stop codon in the beginning of your sequence, Unexpected STOP codon at 3' end. Distance…	3	135	356	135	151	sp=Zinc finger protein GIS2 Saccharomyces cerevisiae (strain ATCC 204508 / S288c) (Baker's yeast)	GO:0000932;GO:0010494;GO:0042788;GO:0003729;GO:0003697;GO:0045182;GO:0008270;GO:0045727	C:cytoplasmic mRNA processing body;C:cytoplasmic stress granule;C:polysomal ribosome;F:mRNA binding;F:single-stranded DNA binding;F:translation regulator activity;F:zinc ion binding;P:positive regulation of translation	sce:YNL255C	IPR001878	Znf_CCHC	-	PF00098	F	-
Pxanthii_hau_10092	275	A0A0B1P4E9	tr_fungi	N_terminal Putative	5e-21	60	71	92	Unexpected stop codon in the beginning of your sequence, Unexpected STOP codon at 3' end. Distance to subject end: 398 aas, your sequence is shorter than subject: 26 - 662 W2: There is no M at the beginning, Distance to subject end: 4 aas, not enough to search stop codon Selected protein is the only available option,	1	1	276	1	70	sp=Putative te1b-like protein Uncinula necator (Grape powdery mildew)	GO:0003676	F:nucleic acid binding	-	IPR012337	RNaseH-like_dom	-	-	-	-
Pxanthii_hau_10097	225	G0WF77	tr_fungi	Internal Sure	0.001	45.45	195	75	Distance to subject end: 14 aas, not enough to search stop codon your sequence is shorter than subject: 75 - 195 Selected protein is the only available option,	3	87	311	136	179	sp=Uncharacterized protein Naumovozyma dairenensis (strain ATCC 10597 / BCRC 20456 / CBS 421 / NBRC 0211 / NRRL Y-12639) (Saccharomyces dairenensis)	-	-	ndi:NDAI_0H02640	-	-	-	-	-	-
Pxanthii_hau_10106	230	A0A0B1NZ58	tr_fungi	Internal Sure	6e-12	55.17	165	76	Distance to subject end: 111 aas, not enough to search stop codon your sequence is shorter than subject: 77 - 512 Distance to subject end: 113 aas, not enough to search stop codon your sequence is shorter than subject: 81 - 1224 Unexpected stop codon in the beginning of your sequence, Distance to subject end: 65 aas, not enough to search stop codon your sequence is shorter than subject: 76 - 165 …	3	54	281	42	99	sp=Uncharacterized protein Uncinula necator (Grape powdery mildew)	-	-	-	-	-	-	-	-	-
Pxanthii_hau_10108	225	A0A0B1PGY0	tr_fungi	N_terminal Sure	0.89	72.73	169	53	Distance to subject end: 116 aas, not enough to search stop codon your sequence is shorter than subject: 53 - 169 Selected protein is the only available option,	1	67	225	1	22	sp=Putative eka-like protein Uncinula necator (Grape powdery mildew)	-	-	-	-	-	-	-	-	-
Pxanthii_hau_10139	309	A0A0C9UAQ4	tr_fungi	N_terminal Sure	0.023	50	61	67	Distance to subject end: 130 aas, not enough to search stop codon your sequence is shorter than subject: 89 - 1256 Distance to subject end: 119 aas, not enough to search stop codon your sequence is shorter than subject: 89 - 835 Distance to subject end: 124 aas, not enough to search stop codon your sequence is shorter than subject: 89 - 984 Distance to subject end: 762 aas, not enough to search s…	3	111	311	13	46	sp=Unplaced genomic scaffold SPHSTscaffold_1010, whole genome shotgun sequence Sphaerobolus stellatus SS14.	-	-	-	-	-	-	-	-	-
Pxanthii_hau_10157	227	P40169	sp_fungi	Internal Sure	0.67	66.67	301	76	Distance to subject end: 3065 aas, not enough to search stop codon your sequence is shorter than subject: 75 - 4239 Unexpected stop codon in the beginning of your sequence, Unexpected STOP codon at 3' end. Distance to subject end: 132 aas, your sequence is shorter than subject: 15 - 321 Unexpected STOP codon at 3' end. Distance to subject end: 10 aas, your sequence is shorter than subject: 58 - 3…	1	172	399	236	250	sp=Uncharacterized plasma membrane protein YNL194C Saccharomyces cerevisiae (strain ATCC 204508 / S288c) (Baker's yeast)	GO:0005938;GO:0016021;GO:0045121;GO:0005886;GO:0030437;GO:0030866;GO:0006897;GO:0031505;GO:0032185	C:cell cortex;C:integral component of membrane;C:membrane raft;C:plasma membrane;P:ascospore formation;P:cortical actin cytoskeleton organization;P:endocytosis;P:fungal-type cell wall organization;P:septin cytoskeleton organization	sce:YNL194C	IPR009571	SUR7/Rim9-like_fungi	-	PF06687	F	-
Pxanthii_hau_10158	227	L8GBM9	tr_fungi	Internal Sure	2e-18	54.55	253	76	Distance to subject end: 18 aas, not enough to search stop codon your sequence is shorter than subject: 76 - 253 Selected protein is the only available option,	1	1	228	160	225	sp=Uncharacterized protein Pseudogymnoascus destructans (strain ATCC MYA-4855 / 20631-21) (Bat white-nose syndrome fungus) (Geomyces destructans)	GO:0016832;GO:0008270;GO:0005975	F:aldehyde-lyase activity;F:zinc ion binding;P:carbohydrate metabolic process	-	IPR013785;IPR000771	Aldolase_TIM;FBA_II	-	PF01116	F	-
Pxanthii_hau_10164	227	A0A0C3JBG0	tr_fungi	Internal Sure	0.83	48.48	92	76	Distance to subject end: 776 aas, not enough to search stop codon your sequence is shorter than subject: 75 - 1247 Distance to subject end: 776 aas, not enough to search stop codon your sequence is shorter than subject: 75 - 1058 Distance to subject end: 652 aas, not enough to search stop codon your sequence is shorter than subject: 76 - 1672 Distance to subject end: 170 aas, not enough to search…	2	47	274	48	79	sp=Uncharacterized protein Pisolithus tinctorius Marx 270.	-	-	-	-	-	-	-	-	-
Pxanthii_hau_10180	227	A0A0B1PE76	tr_fungi	Internal Sure	3e-22	59.72	233	75	Unexpected stop codon in the beginning of your sequence, Distance to subject end: 771 aas, not enough to search stop codon your sequence is shorter than subject: 79 - 1115 Distance to subject end: 70 aas, not enough to search stop codon your sequence is shorter than subject: 76 - 1046 Distance to subject end: 224 aas, not enough to search stop codon your sequence is shorter than subject: 76 - 657…	3	3	227	98	169	sp=Uncharacterized protein Uncinula necator (Grape powdery mildew)	-	-	-	-	-	-	-	-	-
Pxanthii_hau_10185	227	A0A0C3GPJ8	tr_fungi	N_terminal Sure	8e-11	54.17	126	60	Distance to subject end: 636 aas, not enough to search stop codon your sequence is shorter than subject: 76 - 976 Distance to subject end: 331 aas, not enough to search stop codon your sequence is shorter than subject: 76 - 575 Distance to subject end: 68 aas, not enough to search stop codon your sequence is shorter than subject: 60 - 126 Selected protein is the only available option,	1	49	228	10	57	sp=Uncharacterized protein Oidiodendron maius Zn.	-	-	-	IPR005135	Endo/exonuclease/phosphatase	-	-	-	-
Pxanthii_hau_10192	536	A0A0B1NZT5	tr_fungi	N_terminal Sure	0.03	47.37	132	68	Distance to subject end: 66 aas, not enough to search stop codon your sequence is shorter than subject: 68 - 132 Selected protein is the only available option,	1	334	537	13	50	sp=Uncharacterized protein Uncinula necator (Grape powdery mildew)	-	-	-	-	-	-	-	-	-
Pxanthii_hau_10193	237	A0A0B1PG35	tr_fungi	Internal Sure	5e-19	51.9	269	79	Selected protein is the only available option, Distance to subject end: 129 aas, not enough to search stop codon your sequence is shorter than subject: 79 - 269 Selected protein is the only available option,	1	1	237	62	140	sp=Uncharacterized protein Uncinula necator (Grape powdery mildew)	-	-	-	-	-	-	-	-	-
Pxanthii_hau_10194	227	P0CM10	sp_fungi	N_terminal Sure	0.41	45.71	229	62	Distance to subject end: 76 aas, not enough to search stop codon your sequence is shorter than subject: 75 - 513 Distance to subject end: 414 aas, not enough to search stop codon your sequence is shorter than subject: 91 - 754 Distance to subject end: 1134 aas, not enough to search stop codon your sequence is shorter than subject: 79 - 2014 Distance to subject end: 142 aas, not enough to search s…	1	43	228	42	76	sp=UDP-N-acetylglucosamine transferase subunit ALG14 Cryptococcus neoformans var. neoformans serotype D (strain JEC21 / ATCC MYA-565) (Filobasidiella neoformans)	GO:0005789;GO:0016021;GO:0031965	C:endoplasmic reticulum membrane;C:integral component of membrane;C:nuclear membrane	cne:CNB01840	IPR013969	Oligosacch_biosynth_Alg14	-	PF08660	F	-
Pxanthii_hau_10204	227	O94345	sp_fungi	N_terminal Sure	3e-18	61.29	207	76	Unexpected STOP codon at 3' end. Distance to subject end: 49 aas, your sequence is shorter than subject: 48 - 533 Unexpected stop codon in the beginning of your sequence, Unexpected STOP codon at 3' end. Distance to subject end: 2092 aas, your sequence is shorter than subject: 18 - 3955 Distance to subject end: 132 aas, not enough to search stop codon your sequence is shorter than subject: 76 - 2…	1	1	228	5	66	sp=54S ribosomal protein L8, mitochondrial Schizosaccharomyces pombe (strain 972 / ATCC 24843) (Fission yeast)	GO:0005762;GO:0005739;GO:0003735;GO:0000002;GO:0032543	C:mitochondrial large ribosomal subunit;C:mitochondrion;F:structural constituent of ribosome;P:mitochondrial genome maintenance;P:mitochondrial translation	spo:SPBC1271.13	IPR000456	Ribosomal_L17	-	PF01196	F	-
Pxanthii_hau_10232	238	A0A0B1PE14	tr_fungi	Internal Sure	1e-33	72.15	99	79	Selected protein is the only available option, Unexpected STOP codon in 5 prime region, Distance to subject end: 456 aas, not enough to search stop codon your sequence is shorter than subject: 56 - 542 Unexpected STOP codon at 3' end. Distance to subject end: 111 aas, your sequence is shorter than subject: 52 - 235 Unexpected STOP codon at 3' end. Distance to subject end: 111 aas, your sequence i…	2	2	238	18	96	sp=Uncharacterized protein Uncinula necator (Grape powdery mildew)	-	-	-	IPR000477	RT_dom	-	PF00078	F	-
Pxanthii_hau_10233	228	Q9P6U7	sp_fungi	N_terminal Sure	1e-36	79.73	203	75	Distance to subject end: 230 aas, not enough to search stop codon your sequence is shorter than subject: 75 - 779 Unexpected stop codon in the beginning of your sequence, your sequence is shorter than subject: 21 - 482 Unexpected stop codon in the beginning of your sequence, Unexpected STOP codon at 3' end. Distance to subject end: 1768 aas, your sequence is shorter than subject: 13 - 2049 W2: Th…	3	6	230	1	74	sp=Probable proteasome subunit beta type-4 Neurospora crassa (strain ATCC 24698 / 74-OR23-1A / CBS 708.71 / DSM 1257 / FGSC 987)	GO:0005737;GO:0005634;GO:0005839;GO:0004298;GO:0051603	C:cytoplasm;C:nucleus;C:proteasome core complex;F:threonine-type endopeptidase activity;P:proteolysis involved in cellular protein catabolic process	ncr:NCU01368	IPR029055;IPR016050;IPR001353;IPR023333	Ntn_hydrolases_N;Proteasome_bsu_CS;Proteasome_sua/b;Proteasome_suB-type	EC:3.4.25.1	PF00227	F	-
Pxanthii_hau_10253	228	A8PT57	tr_fungi	Complete Sure	4e-23	73.77	75	62	Overlapping hits, possible frame ERROR between 177 and 170, Distance to subject end: 365 aas, not enough to search stop codon your sequence is shorter than subject: 77 - 1273 Unexpected STOP codon at 3' end. Distance to subject end: 368 aas, your sequence is shorter than subject: 71 - 991 Overlapping hits, possible frame ERROR between 177 and 170, Distance to subject end: 375 aas, not enough to s…	2	14	199	14	74	sp=Uncharacterized protein Malassezia globosa (strain ATCC MYA-4612 / CBS 7966) (Dandruff-associated fungus)	GO:0016021	C:integral component of membrane	mgl:MGL_0371	IPR007262	VPS55	-	PF04133	F	-
Pxanthii_hau_10300	760	A0A0B1P9Q4	tr_fungi	N_terminal Putative	4e-55	48.17	282	254	Distance to subject end: 315 aas, not enough to search stop codon your sequence is shorter than subject: 76 - 445 Distance to subject end: 283 aas, not enough to search stop codon your sequence is shorter than subject: 76 - 413 Distance to subject end: 676 aas, not enough to search stop codon your sequence is shorter than subject: 78 - 791 Distance to subject end: 561 aas, not enough to search st…	1	1	762	15	219	sp=Uncharacterized protein Uncinula necator (Grape powdery mildew)	-	-	-	-	-	-	-	-	-
Pxanthii_hau_10302	419	A0A0B1NX95	tr_fungi	Internal Sure	0.0003	46.67	426	140	Distance to subject end: 177 aas, not enough to search stop codon your sequence is shorter than subject: 140 - 426 Selected protein is the only available option,	1	187	606	172	216	sp=Uncharacterized protein Uncinula necator (Grape powdery mildew)	-	-	-	-	-	-	-	-	-
Pxanthii_hau_10306	229	A0A0B1PCI3	tr_fungi	Internal Sure	3e-12	51.67	173	77	Distance to subject end: 173 aas, not enough to search stop codon your sequence is shorter than subject: 93 - 494 Unexpected stop codon in the beginning of your sequence, Distance to subject end: 24 aas, not enough to search stop codon your sequence is shorter than subject: 77 - 173 Selected protein is the only available option,	1	46	276	89	148	sp=Uncharacterized protein Uncinula necator (Grape powdery mildew)	GO:0003677	F:DNA binding	-	IPR009057;IPR011991	Homeodomain-like;WHTH_DNA-bd_dom	-	-	-	-
Pxanthii_hau_10317	446	A0A0B1P174	tr_fungi	Internal Sure	1e-08	46.94	244	148	Possible protein fusion, your sequence is shorter than subject: 148 - 244 Selected protein is the only available option,	3	213	656	196	244	sp=Uncharacterized protein Uncinula necator (Grape powdery mildew)	-	-	-	-	-	-	-	-	-
Pxanthii_hau_10337	230	A0A0L0UM80	tr_fungi	Internal Sure	8e-06	48.84	155	76	Distance to subject end: 690 aas, not enough to search stop codon your sequence is shorter than subject: 92 - 841 Distance to subject end: 694 aas, not enough to search stop codon your sequence is shorter than subject: 92 - 845 Distance to subject end: 685 aas, not enough to search stop codon your sequence is shorter than subject: 92 - 835 Distance to subject end: 642 aas, not enough to search st…	3	48	275	69	111	sp=Uncharacterized protein Puccinia striiformis f. sp. tritici PST-78.	-	-	-	IPR009078;IPR011017;IPR007029	Ferritin-like_SF;TRASH_dom;YHS_dom	-	PF04945	F	-
Pxanthii_hau_10338	230	A0A0B7G0Z3	tr_fungi	Internal Sure	0.009	59.26	134	76	Distance to subject end: 18 aas, not enough to search stop codon your sequence is shorter than subject: 76 - 134 Selected protein is the only available option,	3	3	230	41	67	sp=Uncharacterized protein Thanatephorus cucumeris (strain AG1-IB / isolate 7/3/14) (Lettuce bottom rot fungus) (Rhizoctonia solani)	GO:0003676	F:nucleic acid binding	-	IPR004875	DDE_SF_endonuclease_dom	-	PF03184	F	-
Pxanthii_hau_10344	231	K1XMD2	tr_fungi	Internal Sure	2e-30	90.54	215	77	Distance to subject end: 6 aas, not enough to search stop codon your sequence is shorter than subject: 77 - 215 Selected protein is the only available option,	2	2	232	133	206	sp=GMF family protein Marssonina brunnea f. sp. multigermtubi (strain MB_m1) (Marssonina leaf spot fungus)	GO:0030479;GO:0005829;GO:0005634;GO:0000147;GO:0071846;GO:0034316	C:actin cortical patch;C:cytosol;C:nucleus;P:actin cortical patch assembly;P:actin filament debranching;P:negative regulation of Arp2/3 complex-mediated actin nucleation	mbe:MBM_00751	IPR002108;IPR029006;IPR011171	ADF-H;ADF-H/Gelsolin-like_dom;GMF	-	PF00241	F	-
Pxanthii_hau_10346	230	M1VVF5	tr_fungi	Internal Sure	3e-13	48.53	247	77	Distance to subject end: 67 aas, not enough to search stop codon your sequence is shorter than subject: 77 - 247 Selected protein is the only available option,	2	2	232	105	172	sp=Uncharacterized protein Claviceps purpurea (strain 20.1) (Ergot fungus) (Sphacelia segetum)	-	-	-	IPR013103	RVT_2	-	PF07727	F	-
Pxanthii_hau_10364	240	N1JC21	tr_fungi	C_terminal Sure	7e-18	56.52	282	78	Unexpected stop codon in the beginning of your sequence, Distance to subject end: 493 aas, not enough to search stop codon your sequence is shorter than subject: 80 - 2363 Unexpected stop codon in the beginning of your sequence, Distance to subject end: 578 aas, not enough to search stop codon your sequence is shorter than subject: 80 - 1198 Unexpected stop codon in the beginning of your sequence…	3	12	245	211	279	sp=Uncharacterized protein Blumeria graminis f. sp. hordei (strain DH14) (Barley powdery mildew) (Oidium monilioides f. sp. hordei)	-	-	-	IPR005135	Endo/exonuclease/phosphatase	-	-	-	-
Pxanthii_hau_10365	230	A0A0B1P129	tr_fungi	Internal Sure	1e-11	45.05	194	77	Distance to subject end: 37 aas, not enough to search stop codon your sequence is shorter than subject: 77 - 194 Selected protein is the only available option,	2	2	232	67	157	sp=Putative alba domain containing protein Uncinula necator (Grape powdery mildew)	GO:0005634;GO:0004526;GO:0008033	C:nucleus;F:ribonuclease P activity;P:tRNA processing	-	IPR014612	Pop7/Rpp20	-	PF12328	F	-
Pxanthii_hau_10380	231	P21772	sp_fungi	N_terminal Sure	3e-21	95.24	119	42	Distance to subject end: 586 aas, not enough to search stop codon your sequence is shorter than subject: 76 - 777 Overlapping hits, possible frame ERROR between 177 and 164, Distance to subject end: 370 aas, not enough to search stop codon your sequence is shorter than subject: 77 - 1258 Unexpected STOP codon at 3' end. Distance to subject end: 89 aas, your sequence is shorter than subject: 50 - …	1	106	231	1	42	sp=40S ribosomal protein S26E Neurospora crassa (strain ATCC 24698 / 74-OR23-1A / CBS 708.71 / DSM 1257 / FGSC 987)	GO:0022627;GO:0003729;GO:0003735;GO:0006412	C:cytosolic small ribosomal subunit;F:mRNA binding;F:structural constituent of ribosome;P:translation	ncr:NCU04552	IPR000892	Ribosomal_S26e	-	PF01283	F	-
Pxanthii_hau_10382	231	A0A0A2VNN9	tr_fungi	Internal Sure	1e-24	65.75	148	77	Distance to subject end: 459 aas, not enough to search stop codon your sequence is shorter than subject: 77 - 557 Distance to subject end: 170 aas, not enough to search stop codon your sequence is shorter than subject: 57 - 235 W2: There is no M at the beginning, Distance to subject end: 256 aas, not enough to search stop codon your sequence is shorter than subject: 77 - 343 Distance to subject e…	3	3	233	43	115	sp=ATP-dependent protease ATPase subunit HslU Beauveria bassiana D1-5.	GO:0009376;GO:0005524;GO:0016887;GO:0070011	C:HslUV protease complex;F:ATP binding;F:ATPase activity;F:peptidase activity, acting on L-amino acid peptides	-	IPR003959;IPR019489;IPR004491;IPR027417	ATPase_AAA_core;Clp_ATPase_C;HslU;P-loop_NTPase	-	PF07724;PF10431	F;F	-
Pxanthii_hau_10384	487	A0A0B1PCT0	tr_fungi	N_terminal Putative	1e-22	45.45	141	162	W2: There is no M at the beginning, Distance to subject end: 16 aas, not enough to search stop codon Selected protein is the only available option,	3	3	488	3	121	sp=Putative te1b-like protein Uncinula necator (Grape powdery mildew)	GO:0003676;GO:0004523	F:nucleic acid binding;F:RNA-DNA hybrid ribonuclease activity	-	IPR012337;IPR002156	RNaseH-like_dom;RNaseH_domain	-	-	-	-
Pxanthii_hau_10388	231	Q0CSZ7	sp_fungi	Internal Sure	1e-26	98	191	71	Unexpected STOP codon at 3' end. Distance to subject end: 47 aas, your sequence is shorter than subject: 62 - 608 Unexpected stop codon in the beginning of your sequence, Unexpected STOP codon at 3' end. Distance to subject end: 7 aas, your sequence is shorter than subject: 71 - 191 Selected protein is the only available option, Selected protein is the only available option,	2	62	274	142	191	sp=Golgi apparatus membrane protein tvp23 Aspergillus terreus (strain NIH 2624 / FGSC A1156)	GO:0000139;GO:0016021	C:Golgi membrane;C:integral component of membrane	-	IPR008564	DUF846_euk	-	PF05832	F	-
Pxanthii_hau_10402	246	A0A0B1P204	tr_fungi	Internal Sure	7e-33	70.37	275	82	Unexpected stop codon in the beginning of your sequence, Unexpected STOP codon at 3' end. Distance to subject end: 7 aas, your sequence is shorter than subject: 71 - 194 Distance to subject end: 994 aas, not enough to search stop codon your sequence is shorter than subject: 77 - 1938 Distance to subject end: 946 aas, not enough to search stop codon your sequence is shorter than subject: 77 - 1858…	3	3	248	122	202	sp=Uncharacterized protein Uncinula necator (Grape powdery mildew)	-	-	-	-	-	-	-	-	-
Pxanthii_hau_10441	257	K2RWR9	tr_fungi	Internal Sure	2e-14	50	162	68	Distance to subject end: 73 aas, not enough to search stop codon your sequence is shorter than subject: 77 - 454 Distance to subject end: 548 aas, not enough to search stop codon your sequence is shorter than subject: 77 - 657 Unexpected STOP codon at 3' end. Distance to subject end: 31 aas, your sequence is shorter than subject: 68 - 162 Selected protein is the only available option,	1	1	204	44	127	sp=Chromo domain-like protein Macrophomina phaseolina (strain MS6) (Charcoal rot fungus)	-	-	-	IPR023780;IPR016197	Chromo_domain;Chromodomain-like	-	PF00385	F	-
Pxanthii_hau_10446	232	Q92241	sp_fungi	Internal Sure	0.51	45.71	304	78	Possible protein fusion, your sequence is shorter than subject: 77 - 396 Unexpected STOP codon at 3' end. Distance to subject end: 226 aas, your sequence is shorter than subject: 72 - 392 Unexpected stop codon in the beginning of your sequence, Unexpected STOP codon at 3' end. Distance to subject end: 891 aas, your sequence is shorter than subject: 23 - 1500 Unexpected stop codon in the beginning…	1	4	237	244	277	sp=Negative regulator of the PHO system Kluyveromyces lactis (strain ATCC 8585 / CBS 2359 / DSM 70799 / NBRC 1267 / NRRL Y-1140 / WM37) (Yeast) (Candida sphaerica)	GO:0042764;GO:0000307;GO:0005829;GO:0005634;GO:0005524;GO:0004693;GO:0006974;GO:0050849;GO:0045719;GO:0016242;GO:0045936;GO:0043433;GO:0000122;GO:0016239;GO:0032878;GO:0032880;GO:0031647;GO:0000083;GO:0007089	C:ascospore-type prospore;C:cyclin-dependent protein kinase holoenzyme complex;C:cytosol;C:nucleus;F:ATP binding;F:cyclin-dependent protein serine/threonine kinase activity;P:cellular response to DNA damage stimulus;P:negative regulation of calcium-mediated signaling;P:negative regulation of glycogen biosynthetic process;P:negative regulation of macroautophagy;P:negative regulation of phosphate m…	kla:KLLA0D11990g	IPR011009;IPR000719;IPR017441;IPR008271	Kinase-like_dom;Prot_kinase_dom;Protein_kinase_ATP_BS;Ser/Thr_kinase_AS	EC:2.7.11.22	PF00069	F	-
Pxanthii_hau_10458	445	Q0UG00	sp_fungi	Internal Sure	1e-35	48.34	550	149	Unexpected STOP codon at 3' end. Distance to subject end: 1090 aas, your sequence is shorter than subject: 48 - 1387 Distance to subject end: 117 aas, not enough to search stop codon your sequence is shorter than subject: 77 - 749 Distance to subject end: 114 aas, not enough to search stop codon your sequence is shorter than subject: 149 - 550 Selected protein is the only available option, Select…	1	4	450	293	436	sp=ATP-dependent RNA helicase MSS116, mitochondrial Phaeosphaeria nodorum (strain SN15 / ATCC MYA-4574 / FGSC 10173) (Glume blotch fungus) (Septoria nodorum)	GO:0005759;GO:0005524;GO:0004004;GO:0003723;GO:0006397;GO:0006417;GO:0010501;GO:0008380	C:mitochondrial matrix;F:ATP binding;F:ATP-dependent RNA helicase activity;F:RNA binding;P:mRNA processing;P:regulation of translation;P:RNA secondary structure unwinding;P:RNA splicing	pno:SNOG_09314	IPR011545;IPR014001;IPR001650;IPR027417;IPR014014	DEAD/DEAH_box_helicase_dom;Helicase_ATP-bd;Helicase_C;P-loop_NTPase;RNA_helicase_DEAD_Q_motif	EC:3.6.4.13	PF00270;PF00271	F;F	-
Pxanthii_hau_10463	409	Q6FRR0	sp_fungi	Internal Sure	9e-43	52.21	544	136	Distance to subject end: 13 aas, not enough to search stop codon your sequence is shorter than subject: 77 - 592 Distance to subject end: 40 aas, not enough to search stop codon your sequence is shorter than subject: 136 - 600 Distance to subject end: 39 aas, not enough to search stop codon your sequence is shorter than subject: 136 - 544 Selected protein is hit number 1 in blast result,	3	3	410	368	503	sp=Phosphoenolpyruvate carboxykinase [ATP] Candida glabrata (strain ATCC 2001 / CBS 138 / JCM 3761 / NBRC 0622 / NRRL Y-65) (Yeast) (Torulopsis glabrata)	GO:0005829;GO:0005524;GO:0004612;GO:0006094	C:cytosol;F:ATP binding;F:phosphoenolpyruvate carboxykinase (ATP) activity;P:gluconeogenesis	cgr:CAGL0H06633g	IPR001272;IPR013035;IPR008210;IPR015994	PEP_carboxykinase_ATP;PEP_carboxykinase_C;PEP_carboxykinase_N;PEPCK_ATP_CS	EC:4.1.1.49	PF01293	F	UPA00138
Pxanthii_hau_10484	334	N1S3T5	tr_fungi	Internal Sure	3e-07	46.3	435	111	Distance to subject end: 109 aas, not enough to search stop codon your sequence is shorter than subject: 111 - 435 Selected protein is the only available option,	3	156	488	265	318	sp=Uncharacterized protein Fusarium oxysporum f. sp. cubense (strain race 4) (Panama disease fungus)	GO:0003676;GO:0008270	F:nucleic acid binding;F:zinc ion binding	-	IPR001878	Znf_CCHC	-	-	-	-
Pxanthii_hau_10485	233	A0A0B1NZE2	tr_fungi	Internal Sure	2e-33	71.79	230	78	Distance to subject end: 102 aas, not enough to search stop codon your sequence is shorter than subject: 78 - 230 Selected protein is the only available option,	2	2	235	51	128	sp=Uncharacterized protein Uncinula necator (Grape powdery mildew)	GO:0003676;GO:0015074	F:nucleic acid binding;P:DNA integration	-	IPR001584;IPR012337	Integrase_cat-core;RNaseH-like_dom	-	-	-	-
Pxanthii_hau_10497	233	F9FV21	tr_fungi	N_terminal Putative	9e-06	45.9	258	78	W2: There is no M at the beginning, Distance to subject end: 169 aas, not enough to search stop codon your sequence is shorter than subject: 78 - 258 Selected protein is the only available option,	2	2	235	15	75	sp=Uncharacterized protein Fusarium oxysporum (strain Fo5176) (Fusarium vascular wilt)	-	-	-	IPR029063	SAM-dependent_MTases	-	-	-	-
Pxanthii_hau_10516	233	A0A0W4ZTH4	tr_fungi	Internal Sure	3e-09	45.57	176	77	Distance to subject end: 171 aas, not enough to search stop codon your sequence is shorter than subject: 81 - 923 Distance to subject end: 676 aas, not enough to search stop codon your sequence is shorter than subject: 81 - 861 Distance to subject end: 1494 aas, not enough to search stop codon your sequence is shorter than subject: 78 - 1896 Distance to subject end: 214 aas, not enough to search …	3	21	251	55	133	sp=Uncharacterized protein Pneumocystis jirovecii RU7.	-	-	-	IPR019380	Casein_kinase_sb_PP28	-	PF10252	F	-
Pxanthii_hau_10533	856	O13755	sp_fungi	Internal Sure	4e-94	55.79	513	286	Unexpected STOP codon at 3' end. Distance to subject end: 185 aas, your sequence is shorter than subject: 73 - 441 Distance to subject end: 183 aas, not enough to search stop codon your sequence is shorter than subject: 78 - 375 Distance to subject end: 354 aas, not enough to search stop codon your sequence is shorter than subject: 78 - 921 Unexpected STOP codon at 3' end. Distance to subject end…	1	13	870	53	337	sp=Fumarate reductase Schizosaccharomyces pombe (strain 972 / ATCC 24843) (Fission yeast)	GO:0005737;GO:0005829;GO:0005739;GO:0005634;GO:0009055;GO:0016156;GO:0016491;GO:0000104;GO:0009061;GO:0006106	C:cytoplasm;C:cytosol;C:mitochondrion;C:nucleus;F:electron carrier activity;F:fumarate reductase (NADH) activity;F:oxidoreductase activity;F:succinate dehydrogenase activity;P:anaerobic respiration;P:fumarate metabolic process	spo:SPAC17A2.05	IPR003953;IPR023753;IPR010960;IPR027477	FAD-binding_2;FAD/NAD-binding_dom;Flavocytochrome_c;Succ_DH/fumarate_Rdtase_cat	-	PF00890	F	-
Pxanthii_hau_10537	234	P33751	sp_fungi	Internal Sure	1e-06	53.66	242	78	Distance to subject end: 76 aas, not enough to search stop codon your sequence is shorter than subject: 78 - 242 Selected protein is the only available option,	2	110	343	125	165	sp=Flavin prenyltransferase PAD1, mitochondrial {ECO:0000255|HAMAP-Rule:MF_03197, ECO:0000305} Saccharomyces cerevisiae (strain ATCC 204508 / S288c) (Baker's yeast)	GO:0005739;GO:0016831;GO:0003729;GO:0004659;GO:0019439;GO:0034599;GO:0046281;GO:0009108	C:mitochondrion;F:carboxy-lyase activity;F:mRNA binding;F:prenyltransferase activity;P:aromatic compound catabolic process;P:cellular response to oxidative stress;P:cinnamic acid catabolic process;P:coenzyme biosynthetic process	sce:YDR538W	IPR003382;IPR004507	Flavoprotein;UbiX_Pad1	EC:2.5.1.129	PF02441	F	-
Pxanthii_hau_10543	234	P0CP84	sp_fungi	Internal Sure	0.44	50	174	78	W2: There is no M at the beginning, Distance to subject end: 377 aas, not enough to search stop codon your sequence is shorter than subject: 78 - 463 Distance to subject end: 54 aas, not enough to search stop codon your sequence is shorter than subject: 78 - 174 Selected protein is hit number 1 in blast result, Selected protein is the only available option,	2	68	301	65	86	sp=Peptidyl-prolyl cis-trans isomerase-like 1 Cryptococcus neoformans var. neoformans serotype D (strain JEC21 / ATCC MYA-565) (Filobasidiella neoformans)	GO:0003755;GO:0006457	F:peptidyl-prolyl cis-trans isomerase activity;P:protein folding	cne:CNC01490	IPR029000;IPR024936;IPR020892;IPR002130	Cyclophilin-like_dom;Cyclophilin-type_PPIase;Cyclophilin-type_PPIase_CS;Cyclophilin-type_PPIase_dom	-	PF00160	F	-
Pxanthii_hau_10553	234	N1JB86	tr_fungi	N_terminal Sure	7e-26	71.67	222	70	W2: There is no M at the beginning, Distance to subject end: 332 aas, not enough to search stop codon your sequence is shorter than subject: 286 - 629 Distance to subject end: 78 aas, not enough to search stop codon your sequence is shorter than subject: 78 - 216 Distance to subject end: 78 aas, not enough to search stop codon your sequence is shorter than subject: 78 - 216 Distance to subject en…	2	26	235	7	66	sp=Erp5/endosomal cargo receptor Blumeria graminis f. sp. hordei (strain DH14) (Barley powdery mildew) (Oidium monilioides f. sp. hordei)	GO:0005789;GO:0005794;GO:0016021;GO:0006810	C:endoplasmic reticulum membrane;C:Golgi apparatus;C:integral component of membrane;P:transport	-	IPR009038;IPR015720	GOLD_dom;TMP21-related	-	PF01105	F	-
Pxanthii_hau_10569	269	A0A0B1PBW6	tr_fungi	Complete Sure	1e-20	59.09	90	72	Distance to subject end: 695 aas, not enough to search stop codon your sequence is shorter than subject: 78 - 989 Distance to subject end: 695 aas, not enough to search stop codon your sequence is shorter than subject: 78 - 864 Distance to subject end: 1 aas, not enough to search stop codon your sequence is shorter than subject: 90 - 369 Unexpected STOP codon at 3' end. your sequence is shorter t…	1	34	249	1	66	sp=Uncharacterized protein Uncinula necator (Grape powdery mildew)	-	-	-	-	-	-	-	-	-
Pxanthii_hau_10579	244	A0A0B1PC72	tr_fungi	Internal Sure	6e-23	53.75	151	81	Distance to subject end: 21 aas, not enough to search stop codon your sequence is shorter than subject: 81 - 151 Selected protein is the only available option,	3	3	245	50	129	sp=Uncharacterized protein Uncinula necator (Grape powdery mildew)	GO:0003676;GO:0004523	F:nucleic acid binding;F:RNA-DNA hybrid ribonuclease activity	-	IPR012337;IPR002156	RNaseH-like_dom;RNaseH_domain	-	-	-	-
Pxanthii_hau_10593	235	A0A139AVE2	tr_fungi	N_terminal Putative	5e-13	55.56	283	78	Distance to subject end: 462 aas, not enough to search stop codon your sequence is shorter than subject: 78 - 735 Distance to subject end: 746 aas, not enough to search stop codon your sequence is shorter than subject: 81 - 1600 Distance to subject end: 243 aas, not enough to search stop codon your sequence is shorter than subject: 81 - 668 Distance to subject end: 670 aas, not enough to search s…	3	3	236	27	80	sp=DUF1223-domain-containing protein Gonapodya prolifera JEL478.	-	-	-	IPR010634;IPR012336	DUF1223;Thioredoxin-like_fold	-	PF06764	F	-
Pxanthii_hau_10603	236	Q7RWT1	sp_fungi	N_terminal Sure	0	86.15	0	66	Distance to subject end: 2 aas, not enough to search stop codon your sequence is shorter than subject: 78 - 335 Distance to subject end: 1072 aas, not enough to search stop codon your sequence is shorter than subject: 78 - 2145 Unexpected STOP codon in 5 prime region, Distance to subject end: 216 aas, not enough to search stop codon your sequence is shorter than subject: 64 - 301 Unexpected stop …	2	41	238	3	66	sp=Eukaryotic translation initiation factor 3 subunit A Neurospora crassa (strain ATCC 24698 / 74-OR23-1A / CBS 708.71 / DSM 1257 / FGSC 987)	GO:0016282;GO:0033290;GO:0071540;GO:0071541;GO:0043614;GO:0003729;GO:0003743;GO:0001732;GO:0001731;GO:0006446;GO:0002188	C:eukaryotic 43S preinitiation complex;C:eukaryotic 48S preinitiation complex;C:eukaryotic translation initiation factor 3 complex, eIF3e;C:eukaryotic translation initiation factor 3 complex, eIF3m;C:multi-eIF complex;F:mRNA binding;F:translation initiation factor activity;P:formation of cytoplasmic translation initiation complex;P:formation of translation preinitiation complex;P:regulation of tr…	ncr:NCU00040	IPR027512;IPR000717	EIF3A;PCI_dom	-	PF01399	F	-
Pxanthii_hau_10605	235	A0A194XNL9	tr_fungi	N_terminal Sure	4e-11	77.5	192	53	Distance to subject end: 687 aas, not enough to search stop codon your sequence is shorter than subject: 96 - 821 Distance to subject end: 277 aas, not enough to search stop codon your sequence is shorter than subject: 78 - 696 Distance to subject end: 277 aas, not enough to search stop codon your sequence is shorter than subject: 78 - 696 Unexpected STOP codon at 3' end. your sequence is shorter…	2	77	235	14	53	sp=Uncharacterized protein Phialocephala scopiformis.	-	-	-	IPR022784	Ribosome_bgen_Alb1	-	PF09135	F	-
Pxanthii_hau_10609	270	A0A0B1PBM0	tr_fungi	Internal Sure	3e-15	50	278	90	Unexpected stop codon in the beginning of your sequence, Unexpected STOP codon at 3' end. Distance to subject end: 130 aas, your sequence is shorter than subject: 20 - 365 Unexpected STOP codon in 5 prime region, Unexpected STOP codon at 3' end. Distance to subject end: 169 aas, your sequence is shorter than subject: 58 - 254 Distance to subject end: 37 aas, not enough to search stop codon your s…	2	2	271	192	271	sp=Uncharacterized protein Uncinula necator (Grape powdery mildew)	-	-	-	IPR000477	RT_dom	-	PF00078	F	-
Pxanthii_hau_10654	236	A0A0F7ZWG2	tr_fungi	Internal Sure	2e-16	58.73	164	79	Distance to subject end: 56 aas, not enough to search stop codon your sequence is shorter than subject: 82 - 394 Distance to subject end: 8 aas, not enough to search stop codon your sequence is shorter than subject: 79 - 164 Selected protein is the only available option,	2	2	238	79	141	sp=Uncharacterized protein Hirsutella minnesotensis 3608.	-	-	-	IPR000953;IPR016197	Chromo/shadow_dom;Chromodomain-like	-	-	-	-
Pxanthii_hau_10660	236	A0A0B1P3M9	tr_fungi	N_terminal Sure	5e-24	72.58	103	62	Distance to subject end: 387 aas, not enough to search stop codon your sequence is shorter than subject: 79 - 858 W2: There is no M at the beginning, Distance to subject end: 381 aas, not enough to search stop codon your sequence is shorter than subject: 79 - 469 Distance to subject end: 361 aas, not enough to search stop codon your sequence is shorter than subject: 79 - 595 Distance to subject e…	3	51	236	1	62	sp=Putative ssdna binding protein ssb3 protein Uncinula necator (Grape powdery mildew)	GO:0005634;GO:0003677;GO:0006310;GO:0006281;GO:0006260	C:nucleus;F:DNA binding;P:DNA recombination;P:DNA repair;P:DNA replication	-	IPR012340;IPR013970	NA-bd_OB-fold;Rfa2	-	PF08661	F	-
Pxanthii_hau_10664	246	A0A0B1P5B6	tr_fungi	Internal Sure	2e-38	74.07	189	82	Distance to subject end: 311 aas, not enough to search stop codon your sequence is shorter than subject: 78 - 416 Distance to subject end: 66 aas, not enough to search stop codon your sequence is shorter than subject: 78 - 865 Distance to subject end: 22 aas, not enough to search stop codon your sequence is shorter than subject: 82 - 189 Selected protein is the only available option,	1	4	249	87	167	sp=Uncharacterized protein Uncinula necator (Grape powdery mildew)	-	-	-	-	-	-	-	-	-
Pxanthii_hau_10670	397	A0A0B1P484	tr_fungi	Internal Sure	2e-65	84.03	304	133	Distance to subject end: 36 aas, not enough to search stop codon your sequence is shorter than subject: 133 - 304 Selected protein is the only available option,	1	40	438	150	268	sp=Uncharacterized protein Uncinula necator (Grape powdery mildew)	-	-	-	IPR000477	RT_dom	-	PF00078	F	-
Pxanthii_hau_10688	516	N1J8Z5	tr_fungi	C_terminal Putative	5e-45	79.78	137	83	Unexpected STOP codon at 3' end. your sequence is shorter than subject: 83 - 137 Selected protein is the only available option,	1	1	249	49	137	sp=Uncharacterized protein Blumeria graminis f. sp. hordei (strain DH14) (Barley powdery mildew) (Oidium monilioides f. sp. hordei)	-	-	-	-	-	-	-	-	-
Pxanthii_hau_10695	783	P04828	sp_fungi	N_terminal Sure	7e-99	63.64	249	218	Unexpected STOP codon at 3' end. your sequence is shorter than subject: 48 - 536 Unexpected STOP codon at 3' end. Distance to subject end: 166 aas, your sequence is shorter than subject: 53 - 628 Unexpected STOP codon in 5 prime region, Distance to subject end: 309 aas, not enough to search stop codon your sequence is shorter than subject: 62 - 397 Unexpected stop codon in the beginning of your s…	1	130	783	1	220	sp=Triosephosphate isomerase Emericella nidulans (strain FGSC A4 / ATCC 38163 / CBS 112.46 / NRRL 194 / M139) (Aspergillus nidulans)	GO:0005829;GO:0004807;GO:0097308;GO:0006094;GO:0046166;GO:0019563;GO:0006096;GO:0006098	C:cytosol;F:triose-phosphate isomerase activity;P:cellular response to farnesol;P:gluconeogenesis;P:glyceraldehyde-3-phosphate biosynthetic process;P:glycerol catabolic process;P:glycolytic process;P:pentose-phosphate shunt	ani:AN6900.2	IPR013785;IPR022896;IPR000652;IPR020861	Aldolase_TIM;TrioseP_Isoase_bac/euk;Triosephosphate_isomerase;Triosephosphate_isomerase_AS	-	PF00121	F	UPA00109;UPA00138
Pxanthii_hau_10701	418	A0A0B1P8A3	tr_fungi	N_terminal Putative	6e-35	49.23	139	139	Distance to subject end: 249 aas, not enough to search stop codon your sequence is shorter than subject: 148 - 715 Distance to subject end: 52 aas, not enough to search stop codon your sequence is shorter than subject: 79 - 454 Distance to subject end: 29 aas, not enough to search stop codon Distance to subject end: 17 aas, not enough to search stop codon your sequence is shorter than subject: 79…	3	3	419	1	130	sp=Uncharacterized protein Uncinula necator (Grape powdery mildew)	-	-	-	IPR005135	Endo/exonuclease/phosphatase	-	-	-	-
Pxanthii_hau_10702	237	A0A0F7ZWG2	tr_fungi	Internal Sure	2e-12	56	164	79	Selected protein is the only available option, Distance to subject end: 1 aas, not enough to search stop codon your sequence is shorter than subject: 79 - 164 Selected protein is the only available option,	3	9	245	90	139	sp=Uncharacterized protein Hirsutella minnesotensis 3608.	-	-	-	IPR000953;IPR016197	Chromo/shadow_dom;Chromodomain-like	-	-	-	-
Pxanthii_hau_10703	237	A7EV02	tr_fungi	Internal Sure	6e-28	67.12	165	76	Unexpected STOP codon at 3' end. Distance to subject end: 60 aas, your sequence is shorter than subject: 76 - 165 Selected protein is the only available option,	1	4	231	28	100	sp=Uncharacterized protein Sclerotinia sclerotiorum (strain ATCC 18683 / 1980 / Ss-1) (White mold) (Whetzelinia sclerotiorum)	-	-	ssl:SS1G_09160	IPR000477	RT_dom	-	PF00078	F	-
Pxanthii_hau_10729	245	A0A0B1P174	tr_fungi	Internal Sure	7e-05	53.49	244	82	Distance to subject end: 119 aas, not enough to search stop codon your sequence is shorter than subject: 79 - 774 Distance to subject end: 12 aas, not enough to search stop codon your sequence is shorter than subject: 82 - 244 Selected protein is the only available option,	1	115	360	189	231	sp=Uncharacterized protein Uncinula necator (Grape powdery mildew)	-	-	-	-	-	-	-	-	-
Pxanthii_hau_10736	238	A6S8E7	sp_fungi	Internal Sure	5e-37	70.89	282	79	Unexpected STOP codon at 3' end. Distance to subject end: 423 aas, your sequence is shorter than subject: 23 - 641 Distance to subject end: 410 aas, not enough to search stop codon your sequence is shorter than subject: 115 - 1819 Distance to subject end: 115 aas, not enough to search stop codon your sequence is shorter than subject: 79 - 767 Unexpected STOP codon at 3' end. Distance to subject e…	2	2	238	95	173	sp=tRNA (guanine-N(7)-)-methyltransferase Botryotinia fuckeliana (strain B05.10) (Noble rot fungus) (Botrytis cinerea)	GO:0005634;GO:0043527;GO:0008176;GO:0000049	C:nucleus;C:tRNA methyltransferase complex;F:tRNA (guanine-N7-)-methyltransferase activity;F:tRNA binding	bfu:BC1G_09638	IPR029063;IPR025763;IPR003358	SAM-dependent_MTases;Trm8_euk;tRNA_(Gua-N-7)_MeTrfase_Trmb	EC:2.1.1.33	PF02390	F	UPA00989
Pxanthii_hau_10739	238	A0A0B1PBL9	tr_fungi	Internal Sure	1e-28	80.77	214	79	Selected protein is the only available option, Distance to subject end: 110 aas, not enough to search stop codon your sequence is shorter than subject: 79 - 281 Distance to subject end: 56 aas, not enough to search stop codon your sequence is shorter than subject: 79 - 214 Selected protein is the only available option,	3	3	239	80	157	sp=Uncharacterized protein Uncinula necator (Grape powdery mildew)	-	-	-	IPR000477	RT_dom	-	PF00078	F	-
Pxanthii_hau_10749	238	V2XRD4	tr_fungi	N_terminal Putative	0.39	54.17	242	62	Unexpected STOP codon at 3' end. Distance to subject end: 6 aas, your sequence is shorter than subject: 62 - 609 Distance to subject end: 230 aas, not enough to search stop codon your sequence is shorter than subject: 91 - 2940 Distance to subject end: 111 aas, not enough to search stop codon your sequence is shorter than subject: 91 - 1871 Distance to subject end: 330 aas, not enough to search s…	2	14	199	18	41	sp=Gata-binding factor 6-b Moniliophthora roreri (strain MCA 2997) (Cocoa frosty pod rot fungus) (Crinipellis roreri)	GO:0043565;GO:0003700;GO:0008270	F:sequence-specific DNA binding;F:transcription factor activity, sequence-specific DNA binding;F:zinc ion binding	mrr:Moror_7078	IPR000679;IPR013088	Znf_GATA;Znf_NHR/GATA	-	PF00320	F	-
Pxanthii_hau_10762	238	A0A093XH26	tr_fungi	Internal Sure	0.76	51.61	294	79	Unexpected STOP codon at 3' end. Distance to subject end: 449 aas, your sequence is shorter than subject: 36 - 791 Unexpected STOP codon at 3' end. Distance to subject end: 366 aas, your sequence is shorter than subject: 36 - 605 Unexpected STOP codon at 3' end. Distance to subject end: 1281 aas, your sequence is shorter than subject: 25 - 1720 Distance to subject end: 179 aas, not enough to sear…	3	102	338	69	99	sp=Uncharacterized protein Pseudogymnoascus sp. VKM F-3557.	GO:0008892;GO:0008270;GO:0006147	F:guanine deaminase activity;F:zinc ion binding;P:guanine catabolic process	-	IPR006680;IPR014311;IPR032466	Amidohydro-rel;Guanine_deaminase;Metal_Hydrolase	-	PF01979	F	-
Pxanthii_hau_10771	242	A0A0B1P6Y2	tr_fungi	N_terminal Sure	3e-13	61.22	228	57	Distance to subject end: 969 aas, not enough to search stop codon your sequence is shorter than subject: 79 - 1216 Distance to subject end: 293 aas, not enough to search stop codon your sequence is shorter than subject: 79 - 567 Distance to subject end: 171 aas, not enough to search stop codon your sequence is shorter than subject: 57 - 228 Selected protein is the only available option,	1	73	243	1	49	sp=Uncharacterized protein Uncinula necator (Grape powdery mildew)	-	-	-	-	-	-	-	-	-
Pxanthii_hau_10782	248	A0A0B1NYA3	tr_fungi	N_terminal Sure	1e-36	84.29	86	61	Distance to subject end: 9 aas, not enough to search stop codon Selected protein is the only available option,	1	67	249	7	76	sp=Putative nadh-ubiquinone oxidoreductase b18 subunit Uncinula necator (Grape powdery mildew)	GO:0005739;GO:0008137	C:mitochondrion;F:NADH dehydrogenase (ubiquinone) activity	-	IPR008698	NADH_UbQ_OxRdtase_B18_su	-	PF05676	F	-
Pxanthii_hau_10787	238	O13685	sp_fungi	Internal Sure	5e-27	76.27	148	79	Distance to subject end: 130 aas, not enough to search stop codon your sequence is shorter than subject: 79 - 360 Distance to subject end: 76 aas, not enough to search stop codon your sequence is shorter than subject: 79 - 570 Unexpected stop codon in the beginning of your sequence, Distance to subject end: 311 aas, not enough to search stop codon your sequence is shorter than subject: 79 - 481 U…	2	62	298	67	125	sp=Ubiquitin-conjugating enzyme E2 13 Schizosaccharomyces pombe (strain 972 / ATCC 24843) (Fission yeast)	GO:0005737;GO:0005829;GO:0005634;GO:0005524;GO:0061631;GO:0061630;GO:0031625;GO:0006301;GO:0070534;GO:0016567;GO:0070914	C:cytoplasm;C:cytosol;C:nucleus;F:ATP binding;F:ubiquitin conjugating enzyme activity;F:ubiquitin protein ligase activity;F:ubiquitin protein ligase binding;P:postreplication repair;P:protein K63-linked ubiquitination;P:protein ubiquitination;P:UV-damage excision repair	spo:SPAC11E3.04c	IPR000608;IPR023313;IPR016135	UBQ-conjugat_E2;UBQ-conjugating_AS;UBQ-conjugating_enzyme/RWD	EC:2.3.2.23	PF00179	F	UPA00143
Pxanthii_hau_10821	239	A0A165E5L4	tr_fungi	Internal Sure	3e-09	55.77	293	80	Distance to subject end: 92 aas, not enough to search stop codon your sequence is shorter than subject: 84 - 480 Unexpected stop codon in the beginning of your sequence, Distance to subject end: 651 aas, not enough to search stop codon your sequence is shorter than subject: 80 - 839 Unexpected stop codon in the beginning of your sequence, Distance to subject end: 166 aas, not enough to search sto…	1	88	327	211	262	sp=Diaminopimelate epimerase-like protein Calocera cornea HHB12733.	GO:0003824;GO:0009058	F:catalytic activity;P:biosynthetic process	-	IPR003719	Phenazine_PhzF	-	PF02567	F	-
Pxanthii_hau_10822	239	Q2TXA2	sp_fungi	N_terminal Putative	2e-09	50.91	173	65	Distance to subject end: 79 aas, not enough to search stop codon your sequence is shorter than subject: 81 - 427 Distance to subject end: 134 aas, not enough to search stop codon your sequence is shorter than subject: 84 - 640 Distance to subject end: 60 aas, not enough to search stop codon your sequence is shorter than subject: 80 - 595 Unexpected STOP codon at 3' end. your sequence is shorter t…	2	2	196	14	68	sp=Protein sym1 Aspergillus oryzae (strain ATCC 42149 / RIB 40) (Yellow koji mold)	GO:0016021;GO:0005743	C:integral component of membrane;C:mitochondrial inner membrane	aor:AOR_1_404024	IPR007248	Mpv17_PMP22	-	PF04117	F	-
Pxanthii_hau_10846	248	A0A0F7ZEY2	tr_fungi	N_terminal Putative	3e-27	70	151	83	Distance to subject end: 206 aas, not enough to search stop codon your sequence is shorter than subject: 80 - 796 W2: There is no M at the beginning, Distance to subject end: 64 aas, not enough to search stop codon your sequence is shorter than subject: 83 - 151 Selected protein is the only available option,	2	2	250	18	87	sp=Uncharacterized protein Hirsutella minnesotensis 3608.	-	-	-	IPR000477	RT_dom	-	PF00078	F	-
[truncated: 8,457 more rows]

## Sheet: Table S2 epiphytic
Query_id	fasta_length	Subject_id	db_name	Status	e_value	p_ident	s_length	protein_length	Warning_msgs	frame	ORF_start	ORF_end	s_start	s_end	Description	go_id	go_description	kegg_id	interpro_id	interpro_description	ec_id	pfam_id	pfam_description	unipathway_id
[truncated: 11,884 more rows]

[truncated: 9 more sheets: Table S3, Table S4, Table S5, Table S6, Table S7, Table S8 haustorial, Table S8 epiphytic, Table S9 haustorial, Table S9 epiphytic]
